# Supplementary material for: Effects of perceived instructional support and self-regulated learning support on students’ learning behavior in an online learning environment
Source: PLoS One. 2025 Sep 17;20(9):e0332296. doi: 10.1371/journal.pone.0332296 (PMC12443237; doi:10.1371/journal.pone.0332296)
Supplement: S1 File — (ZIP) [file pone.0332296.s001.zip]

Archive with 2 entries (2 files):
- PLOS_data.csv
- __MACOSX/._PLOS_data.csv
