# Supplementary material for: Effects of perceived instructional support and self-regulated learning support on students’ learning behavior in an online learning environment
Source: PLoS One. 2025 Sep 17;20(9):e0332296. doi: 10.1371/journal.pone.0332296 (PMC12443237; doi:10.1371/journal.pone.0332296)
Supplement: S1 File — (ZIP) [file pone.0332296.s001.zip › PLOS_data.csv]

user_id	course_id	semester	gender	age	study_degree_bachelor	study_degree_master	study_mode_full	study_mode_part	course_type	course_form	instructional_support	SRL_support_overall	SRL_support_cognitive	SRL_support_affective	SRL_support_preparatory	SRL_support_performance	SRL_support_reflective	number_of_visits	irregularity_of_visits	total_time
1	1	1 (autumn 2021)	f	20	1	0	1	0	3 (elective courses)	3 (combination)	4.9	2.4242424242424243	2.3333333333333335	2.533333333333333	3	2.466666666666667	1.1666666666666663	2.995732273553991	1.6962761204694883	4.796816265846611
2	1	1 (autumn 2021)	m	20	1	0	1	0	2 (compulsory electives)	2 (lectures)	5	2.4242424242424243	2.3333333333333335	2.533333333333333	3	2.466666666666667	1.1666666666666663	1.0986122886681098	2.5777534301265126	2.7687351529237914
3	1	1 (autumn 2021)	f	25	0	1	1	0	2 (compulsory electives)	3 (combination)	5	2.4242424242424243	2.3333333333333335	2.533333333333333	3	2.466666666666667	1.1666666666666663	2.5649493574615367	1.834518081690177	3.9752650983303774
4	1	1 (autumn 2021)	f	20	1	0	1	0	1 (compulsory courses)	2 (lectures)	3.4	2.4242424242424243	2.3333333333333335	2.533333333333333	3	2.466666666666667	1.1666666666666663	3.091042453358316	1.6670728501141425	4.681275385956366
5	1	1 (autumn 2021)	f	21	1	0	1	0	1 (compulsory courses)	2 (lectures)	5	2.4242424242424243	2.3333333333333335	2.533333333333333	3	2.466666666666667	1.1666666666666663	2.5649493574615367	2.0940351467993605	4.8896910169772045
6	2	1 (autumn 2021)	f	23	0	1	1	0	NA	NA	5	1.9696969696969695	2.7222222222222223	1.0666666666666669	2.1666666666666665	2.0666666666666664	1.3333333333333337	3.6375861597263857	1.0745659814024238	6.664370585363922
7	2	1 (autumn 2021)	f	29	0	1	1	0	1 (compulsory courses)	3 (combination)	4.8	1.9696969696969695	2.7222222222222223	1.0666666666666669	2.1666666666666665	2.0666666666666664	1.3333333333333337	4.430816798843313	0.4832653876454717	6.2666319628828315
8	2	1 (autumn 2021)	f	24	0	1	1	0	1 (compulsory courses)	1 (seminars)	2.7	1.9696969696969695	2.7222222222222223	1.0666666666666669	2.1666666666666665	2.0666666666666664	1.3333333333333337	4.143134726391533	0.18262046707087307	6.324526272610976
9	2	1 (autumn 2021)	f	23	0	1	1	0	1 (compulsory courses)	2 (lectures)	4.3	1.9696969696969695	2.7222222222222223	1.0666666666666669	2.1666666666666665	2.0666666666666664	1.3333333333333337	3.828641396489095	0.7178047079142342	6.528562703413033
10	2	1 (autumn 2021)	f	22	0	1	1	0	1 (compulsory courses)	3 (combination)	4.4	1.9696969696969695	2.7222222222222223	1.0666666666666669	2.1666666666666665	2.0666666666666664	1.3333333333333337	4.143134726391533	0.7095929344518515	6.225997416498109
11	2	1 (autumn 2021)	f	22	0	1	1	0	1 (compulsory courses)	3 (combination)	5	1.9696969696969695	2.7222222222222223	1.0666666666666669	2.1666666666666665	2.0666666666666664	1.3333333333333337	4.356708826689592	0.5471086056174402	6.380399151672466
12	2	1 (autumn 2021)	f	24	0	1	1	0	1 (compulsory courses)	3 (combination)	4.6	1.9696969696969695	2.7222222222222223	1.0666666666666669	2.1666666666666665	2.0666666666666664	1.3333333333333337	3.9889840465642745	0.6946713611465349	6.630496009332301
13	2	1 (autumn 2021)	f	22	1	1	1	1	1 (compulsory courses)	1 (seminars)	5	1.9696969696969695	2.7222222222222223	1.0666666666666669	2.1666666666666665	2.0666666666666664	1.3333333333333337	4.110873864173311	0.45340017990483333	5.9642395806167166
14	3	1 (autumn 2021)	m	47	1	0	1	0	1 (compulsory courses)	3 (combination)	5	2.696969696969697	2.8333333333333335	2.533333333333333	3.083333333333333	2.7333333333333334	1.8333333333333337	2.9444389791664403	1.557693553259835	4.147909386406401
15	3	1 (autumn 2021)	f	20	1	0	1	0	3 (elective courses)	2 (lectures)	4.8	2.696969696969697	2.8333333333333335	2.533333333333333	3.083333333333333	2.7333333333333334	1.8333333333333337	3.258096538021482	1.6429101797857388	5.89992074121411
16	3	1 (autumn 2021)	m	21	1	0	1	0	2 (compulsory electives)	2 (lectures)	4.9	2.696969696969697	2.8333333333333335	2.533333333333333	3.083333333333333	2.7333333333333334	1.8333333333333337	3.828641396489095	1.1332342071549624	6.313547230243338
17	3	1 (autumn 2021)	f	21	1	0	1	0	3 (elective courses)	2 (lectures)	4.5	2.696969696969697	2.8333333333333335	2.533333333333333	3.083333333333333	2.7333333333333334	1.8333333333333337	3.912023005428146	1.5488855378622963	6.647336321354155
18	3	1 (autumn 2021)	o	20	1	0	1	0	3 (elective courses)	2 (lectures)	4.8	2.696969696969697	2.8333333333333335	2.533333333333333	3.083333333333333	2.7333333333333334	1.8333333333333337	4.3694478524670215	0.5662529092688572	6.625738775195342
19	3	1 (autumn 2021)	f	24	0	1	1	0	3 (elective courses)	2 (lectures)	5	2.696969696969697	2.8333333333333335	2.533333333333333	3.083333333333333	2.7333333333333334	1.8333333333333337	4.02535169073515	0.705883289485337	6.5367471516037075
20	3	1 (autumn 2021)	m	21	1	0	1	0	3 (elective courses)	3 (combination)	5	2.696969696969697	2.8333333333333335	2.533333333333333	3.083333333333333	2.7333333333333334	1.8333333333333337	3.5553480614894135	1.1667187135981854	5.62301022779339
21	3	1 (autumn 2021)	f	21	1	0	1	0	3 (elective courses)	1 (seminars)	4.7	2.696969696969697	2.8333333333333335	2.533333333333333	3.083333333333333	2.7333333333333334	1.8333333333333337	3.9889840465642745	1.1534013627270545	6.461041103298707
22	3	1 (autumn 2021)	m	22	1	0	1	0	2 (compulsory electives)	2 (lectures)	4.8	2.696969696969697	2.8333333333333335	2.533333333333333	3.083333333333333	2.7333333333333334	1.8333333333333337	2.6390573296152584	1.7848399545567515	4.406499033317044
23	3	1 (autumn 2021)	f	21	1	0	1	0	3 (elective courses)	2 (lectures)	4.4	2.696969696969697	2.8333333333333335	2.533333333333333	3.083333333333333	2.7333333333333334	1.8333333333333337	3.871201010907891	0.8758843154643119	5.835136303727455
24	3	1 (autumn 2021)	m	24	1	0	1	0	3 (elective courses)	2 (lectures)	4.5	2.696969696969697	2.8333333333333335	2.533333333333333	3.083333333333333	2.7333333333333334	1.8333333333333337	3.912023005428146	0.8350901806944324	5.49972295623868
25	3	1 (autumn 2021)	f	20	1	0	1	0	2 (compulsory electives)	2 (lectures)	4.9	2.696969696969697	2.8333333333333335	2.533333333333333	3.083333333333333	2.7333333333333334	1.8333333333333337	3.8066624897703196	1.0053479645650167	5.845661265194102
26	3	1 (autumn 2021)	f	20	1	0	1	0	3 (elective courses)	3 (combination)	4.8	2.696969696969697	2.8333333333333335	2.533333333333333	3.083333333333333	2.7333333333333334	1.8333333333333337	3.9889840465642745	1.1764312647238058	6.699993192631195
27	3	1 (autumn 2021)	f	21	1	0	1	0	2 (compulsory electives)	3 (combination)	5	2.696969696969697	2.8333333333333335	2.533333333333333	3.083333333333333	2.7333333333333334	1.8333333333333337	1.791759469228055	2.124401506940068	4.526225360270031
28	3	1 (autumn 2021)	f	20	1	0	1	0	3 (elective courses)	2 (lectures)	4.6	2.696969696969697	2.8333333333333335	2.533333333333333	3.083333333333333	2.7333333333333334	1.8333333333333337	3.332204510175204	1.269070523663242	6.23214463198166
29	3	1 (autumn 2021)	f	23	0	1	1	0	3 (elective courses)	2 (lectures)	5	2.696969696969697	2.8333333333333335	2.533333333333333	3.083333333333333	2.7333333333333334	1.8333333333333337	3.091042453358316	1.5205207051743042	5.11476139433061
30	3	1 (autumn 2021)	f	21	1	0	1	0	3 (elective courses)	3 (combination)	4.8	2.696969696969697	2.8333333333333335	2.533333333333333	3.083333333333333	2.7333333333333334	1.8333333333333337	2.9444389791664403	2.1798265347332	4.901636173039538
31	3	1 (autumn 2021)	f	21	1	0	1	0	NA	2 (lectures)	4.5	2.696969696969697	2.8333333333333335	2.533333333333333	3.083333333333333	2.7333333333333334	1.8333333333333337	1.791759469228055	2.7983512873605614	3.1675156944961316
32	3	1 (autumn 2021)	f	22	1	0	1	0	3 (elective courses)	3 (combination)	4.7	2.696969696969697	2.8333333333333335	2.533333333333333	3.083333333333333	2.7333333333333334	1.8333333333333337	3.7612001156935624	0.9427216505966757	6.799256203425441
33	3	1 (autumn 2021)	f	21	1	0	1	0	2 (compulsory electives)	3 (combination)	4.8	2.696969696969697	2.8333333333333335	2.533333333333333	3.083333333333333	2.7333333333333334	1.8333333333333337	3.6888794541139363	1.2943466100933914	6.2266079425849545
34	3	1 (autumn 2021)	m	24	0	1	1	0	3 (elective courses)	3 (combination)	4.9	2.696969696969697	2.8333333333333335	2.533333333333333	3.083333333333333	2.7333333333333334	1.8333333333333337	2.1972245773362196	2.7793388010521047	4.2184567329301315
35	3	1 (autumn 2021)	f	24	1	0	1	0	3 (elective courses)	3 (combination)	4.4	2.696969696969697	2.8333333333333335	2.533333333333333	3.083333333333333	2.7333333333333334	1.8333333333333337	0	NA	3.050400817752789
36	3	1 (autumn 2021)	f	21	1	0	1	0	3 (elective courses)	2 (lectures)	3.7	2.696969696969697	2.8333333333333335	2.533333333333333	3.083333333333333	2.7333333333333334	1.8333333333333337	3.9318256327243257	0.8002039082304518	5.672424340180473
37	3	1 (autumn 2021)	f	21	1	0	1	0	3 (elective courses)	3 (combination)	5	2.696969696969697	2.8333333333333335	2.533333333333333	3.083333333333333	2.7333333333333334	1.8333333333333337	3.2188758248682006	2.347344892145288	6.253014835031302
38	3	1 (autumn 2021)	m	22	1	0	1	0	3 (elective courses)	2 (lectures)	4.6	2.696969696969697	2.8333333333333335	2.533333333333333	3.083333333333333	2.7333333333333334	1.8333333333333337	1.9459101490553132	2.9046347168963176	5.068426223905179
39	3	1 (autumn 2021)	f	21	1	0	1	0	2 (compulsory electives)	2 (lectures)	4.8	2.696969696969697	2.8333333333333335	2.533333333333333	3.083333333333333	2.7333333333333334	1.8333333333333337	3.8501476017100584	0.7861493946948093	6.24058750982213
40	3	1 (autumn 2021)	f	20	1	0	1	0	3 (elective courses)	2 (lectures)	4.3	2.696969696969697	2.8333333333333335	2.533333333333333	3.083333333333333	2.7333333333333334	1.8333333333333337	4.343805421853684	0.5059820028264919	6.332104480531248
41	3	1 (autumn 2021)	m	24	1	0	1	0	3 (elective courses)	3 (combination)	5	2.696969696969697	2.8333333333333335	2.533333333333333	3.083333333333333	2.7333333333333334	1.8333333333333337	3.4339872044851463	1.4261142660784525	5.372526158306709
42	3	1 (autumn 2021)	f	21	1	0	1	0	3 (elective courses)	2 (lectures)	4.6	2.696969696969697	2.8333333333333335	2.533333333333333	3.083333333333333	2.7333333333333334	1.8333333333333337	3.828641396489095	1.0104032577210904	6.122124300946808
43	3	1 (autumn 2021)	f	20	0	1	1	0	3 (elective courses)	2 (lectures)	5	2.696969696969697	2.8333333333333335	2.533333333333333	3.083333333333333	2.7333333333333334	1.8333333333333337	3.4011973816621555	1.9888397834774463	6.43786392413515
44	3	1 (autumn 2021)	m	22	1	0	1	0	3 (elective courses)	2 (lectures)	4.7	2.696969696969697	2.8333333333333335	2.533333333333333	3.083333333333333	2.7333333333333334	1.8333333333333337	2.772588722239781	2.343066794538012	5.579043818405452
45	3	1 (autumn 2021)	f	20	1	0	1	0	3 (elective courses)	2 (lectures)	2.3	2.696969696969697	2.8333333333333335	2.533333333333333	3.083333333333333	2.7333333333333334	1.8333333333333337	3.8501476017100584	1.2069618295292786	7.078940974990384
46	3	1 (autumn 2021)	f	NA	1	0	1	0	3 (elective courses)	3 (combination)	5	2.696969696969697	2.8333333333333335	2.533333333333333	3.083333333333333	2.7333333333333334	1.8333333333333337	3.9512437185814275	0.94831167132307	6.370189808787997
47	3	1 (autumn 2021)	m	20	1	0	1	0	3 (elective courses)	2 (lectures)	5	2.696969696969697	2.8333333333333335	2.533333333333333	3.083333333333333	2.7333333333333334	1.8333333333333337	3.4965075614664802	1.686169430402007	5.20212435668772
48	3	1 (autumn 2021)	f	20	1	0	1	0	3 (elective courses)	2 (lectures)	5	2.696969696969697	2.8333333333333335	2.533333333333333	3.083333333333333	2.7333333333333334	1.8333333333333337	4.07753744390572	0.8863745186858462	5.950820148183823
49	3	1 (autumn 2021)	f	20	1	0	1	0	3 (elective courses)	2 (lectures)	4.5	2.696969696969697	2.8333333333333335	2.533333333333333	3.083333333333333	2.7333333333333334	1.8333333333333337	4.1588830833596715	0.5393207129376436	6.468351936179703
50	3	1 (autumn 2021)	f	20	1	0	1	0	3 (elective courses)	3 (combination)	5	2.696969696969697	2.8333333333333335	2.533333333333333	3.083333333333333	2.7333333333333334	1.8333333333333337	2.0794415416798357	2.658684490328693	5.216060900795444
51	3	1 (autumn 2021)	f	20	1	0	1	0	2 (compulsory electives)	2 (lectures)	4.7	2.696969696969697	2.8333333333333335	2.533333333333333	3.083333333333333	2.7333333333333334	1.8333333333333337	3.713572066704308	1.375345684701717	5.792359814751783
52	3	1 (autumn 2021)	m	23	1	0	1	0	2 (compulsory electives)	3 (combination)	4	2.696969696969697	2.8333333333333335	2.533333333333333	3.083333333333333	2.7333333333333334	1.8333333333333337	2.5649493574615367	2.611202655265838	4.663221866950489
53	3	1 (autumn 2021)	f	37	1	0	0	1	3 (elective courses)	2 (lectures)	5	2.696969696969697	2.8333333333333335	2.533333333333333	3.083333333333333	2.7333333333333334	1.8333333333333337	5.0689042022202315	NA	6.774363437677839
54	3	1 (autumn 2021)	m	20	1	0	0	1	1 (compulsory courses)	3 (combination)	3.3	2.696969696969697	2.8333333333333335	2.533333333333333	3.083333333333333	2.7333333333333334	1.8333333333333337	4.0943445622221	0.8275190040590026	6.473420713069499
55	3	1 (autumn 2021)	f	19	1	0	1	0	3 (elective courses)	2 (lectures)	4.8	2.696969696969697	2.8333333333333335	2.533333333333333	3.083333333333333	2.7333333333333334	1.8333333333333337	4.04305126783455	0.7809716191967631	6.758368427881342
56	3	1 (autumn 2021)	f	19	1	0	1	0	3 (elective courses)	3 (combination)	5	2.696969696969697	2.8333333333333335	2.533333333333333	3.083333333333333	2.7333333333333334	1.8333333333333337	4.127134385045092	0.7168644052584437	6.7332059226064205
57	3	1 (autumn 2021)	f	23	1	0	1	0	2 (compulsory electives)	2 (lectures)	4.9	2.696969696969697	2.8333333333333335	2.533333333333333	3.083333333333333	2.7333333333333334	1.8333333333333337	2.1972245773362196	3.0180715959073456	5.4834427069621405
58	3	1 (autumn 2021)	f	19	1	0	1	0	3 (elective courses)	2 (lectures)	4.2	2.696969696969697	2.8333333333333335	2.533333333333333	3.083333333333333	2.7333333333333334	1.8333333333333337	3.6109179126442243	1.0566344240288872	5.3520998209837405
59	3	1 (autumn 2021)	f	20	1	0	1	0	3 (elective courses)	2 (lectures)	3.5	2.696969696969697	2.8333333333333335	2.533333333333333	3.083333333333333	2.7333333333333334	1.8333333333333337	3.6109179126442243	1.3951280001171902	5.4119717192365835
60	3	1 (autumn 2021)	f	19	1	0	1	0	3 (elective courses)	2 (lectures)	4.7	2.696969696969697	2.8333333333333335	2.533333333333333	3.083333333333333	2.7333333333333334	1.8333333333333337	3.4965075614664802	1.5798058646700306	4.9384211595057455
61	3	1 (autumn 2021)	f	19	1	0	1	0	2 (compulsory electives)	2 (lectures)	4.9	2.696969696969697	2.8333333333333335	2.533333333333333	3.083333333333333	2.7333333333333334	1.8333333333333337	3.7612001156935624	1.8136867136924297	6.613151888846168
62	3	1 (autumn 2021)	f	20	1	0	1	0	3 (elective courses)	3 (combination)	4.6	2.696969696969697	2.8333333333333335	2.533333333333333	3.083333333333333	2.7333333333333334	1.8333333333333337	3.9512437185814275	0.8934597539643422	6.151061293950706
63	3	1 (autumn 2021)	f	20	1	0	1	0	3 (elective courses)	2 (lectures)	5	2.696969696969697	2.8333333333333335	2.533333333333333	3.083333333333333	2.7333333333333334	1.8333333333333337	4.219507705176107	0.8195251851798572	6.668533732852444
64	3	1 (autumn 2021)	m	20	1	0	1	0	3 (elective courses)	2 (lectures)	5	2.696969696969697	2.8333333333333335	2.533333333333333	3.083333333333333	2.7333333333333334	1.8333333333333337	4.07753744390572	0.9089015930259674	6.572054714242547
65	3	1 (autumn 2021)	f	19	1	0	1	0	3 (elective courses)	3 (combination)	5	2.696969696969697	2.8333333333333335	2.533333333333333	3.083333333333333	2.7333333333333334	1.8333333333333337	3.58351893845611	2.040952323708683	6.24867914256625
66	3	1 (autumn 2021)	m	24	0	1	1	0	3 (elective courses)	3 (combination)	5	2.696969696969697	2.8333333333333335	2.533333333333333	3.083333333333333	2.7333333333333334	1.8333333333333337	2.0794415416798357	2.8982819333179	5.113060809176171
67	3	1 (autumn 2021)	f	21	0	1	1	0	3 (elective courses)	2 (lectures)	5	2.696969696969697	2.8333333333333335	2.533333333333333	3.083333333333333	2.7333333333333334	1.8333333333333337	3.912023005428146	0.9615436616727718	6.331856273170513
68	3	1 (autumn 2021)	m	19	1	0	1	0	3 (elective courses)	2 (lectures)	4.7	2.696969696969697	2.8333333333333335	2.533333333333333	3.083333333333333	2.7333333333333334	1.8333333333333337	3.828641396489095	0.9515265498594127	6.580337446373336
69	3	1 (autumn 2021)	f	21	1	0	1	0	3 (elective courses)	3 (combination)	4.5	2.696969696969697	2.8333333333333335	2.533333333333333	3.083333333333333	2.7333333333333334	1.8333333333333337	4.0943445622221	0.9377873519500394	6.052993406768349
70	3	1 (autumn 2021)	m	20	0	1	1	0	3 (elective courses)	2 (lectures)	3.6	2.696969696969697	2.8333333333333335	2.533333333333333	3.083333333333333	2.7333333333333334	1.8333333333333337	2.302585092994046	2.5364450014572095	3.517497837358316
71	3	1 (autumn 2021)	f	18	1	0	0	1	3 (elective courses)	2 (lectures)	4.7	2.696969696969697	2.8333333333333335	2.533333333333333	3.083333333333333	2.7333333333333334	1.8333333333333337	3.4965075614664802	1.1760359636069562	6.291080900193209
72	3	1 (autumn 2021)	f	19	0	1	1	0	2 (compulsory electives)	2 (lectures)	4.7	2.696969696969697	2.8333333333333335	2.533333333333333	3.083333333333333	2.7333333333333334	1.8333333333333337	3.4011973816621555	1.3582986166482858	5.665010615976557
73	3	1 (autumn 2021)	f	21	1	0	1	0	3 (elective courses)	2 (lectures)	4.2	2.696969696969697	2.8333333333333335	2.533333333333333	3.083333333333333	2.7333333333333334	1.8333333333333337	2.5649493574615367	2.559763141941974	6.259720183324505
74	3	1 (autumn 2021)	f	20	0	1	1	0	3 (elective courses)	2 (lectures)	5	2.696969696969697	2.8333333333333335	2.533333333333333	3.083333333333333	2.7333333333333334	1.8333333333333337	3.6635616461296463	0.9268719248141528	6.216184138922673
75	3	1 (autumn 2021)	f	19	0	1	1	0	3 (elective courses)	2 (lectures)	5	2.696969696969697	2.8333333333333335	2.533333333333333	3.083333333333333	2.7333333333333334	1.8333333333333337	2.833213344056216	1.809383777321261	5.581385637163215
76	3	1 (autumn 2021)	f	24	0	1	1	0	3 (elective courses)	3 (combination)	5	2.696969696969697	2.8333333333333335	2.533333333333333	3.083333333333333	2.7333333333333334	1.8333333333333337	3.9889840465642745	0.9360010238521222	6.2239177667437655
77	3	1 (autumn 2021)	f	19	0	1	1	0	3 (elective courses)	3 (combination)	4.9	2.696969696969697	2.8333333333333335	2.533333333333333	3.083333333333333	2.7333333333333334	1.8333333333333337	3.1780538303479458	1.8215788197027434	5.822349621411398
78	3	1 (autumn 2021)	m	20	1	0	1	0	3 (elective courses)	3 (combination)	4.5	2.696969696969697	2.8333333333333335	2.533333333333333	3.083333333333333	2.7333333333333334	1.8333333333333337	2.70805020110221	1.9675888525261263	4.825418448941274
79	3	1 (autumn 2021)	f	25	0	1	1	0	3 (elective courses)	2 (lectures)	4.7	2.696969696969697	2.8333333333333335	2.533333333333333	3.083333333333333	2.7333333333333334	1.8333333333333337	3.5553480614894135	1.3817842554996738	6.319471947137248
80	3	1 (autumn 2021)	f	19	0	1	1	0	3 (elective courses)	2 (lectures)	5	2.696969696969697	2.8333333333333335	2.533333333333333	3.083333333333333	2.7333333333333334	1.8333333333333337	3.5263605246161616	1.3235454713433132	5.995662335622569
81	3	1 (autumn 2021)	f	19	1	0	0	1	3 (elective courses)	2 (lectures)	4.3	2.696969696969697	2.8333333333333335	2.533333333333333	3.083333333333333	2.7333333333333334	1.8333333333333337	2.6390573296152584	1.6610864619118204	4.585324993683471
82	6	1 (autumn 2021)	m	21	1	0	1	0	2 (compulsory electives)	1 (seminars)	4.9	4.303030303030303	4.611111111111111	3.9333333333333336	4.166666666666667	4.133333333333334	5	4.290459441148391	0.7553165622825225	6.711314216782566
83	6	1 (autumn 2021)	m	22	1	0	1	0	2 (compulsory electives)	1 (seminars)	4.4	4.303030303030303	4.611111111111111	3.9333333333333336	4.166666666666667	4.133333333333334	5	4.04305126783455	1.0690895785684058	5.880632148245678
84	6	1 (autumn 2021)	m	34	1	0	0	1	2 (compulsory electives)	1 (seminars)	5	4.303030303030303	4.611111111111111	3.9333333333333336	4.166666666666667	4.133333333333334	5	4.356708826689592	0.6897290127588452	6.819154277139162
85	6	1 (autumn 2021)	f	19	1	0	1	0	1 (compulsory courses)	3 (combination)	4.6	4.303030303030303	4.611111111111111	3.9333333333333336	4.166666666666667	4.133333333333334	5	3.912023005428146	0.8762813059621681	6.298870462239911
86	6	1 (autumn 2021)	m	19	1	0	1	0	2 (compulsory electives)	1 (seminars)	5	4.303030303030303	4.611111111111111	3.9333333333333336	4.166666666666667	4.133333333333334	5	4.143134726391533	0.7655515364318113	5.944422473040789
87	6	1 (autumn 2021)	m	19	1	0	1	0	2 (compulsory electives)	1 (seminars)	4.8	4.303030303030303	4.611111111111111	3.9333333333333336	4.166666666666667	4.133333333333334	5	4.990432586778736	0.18185526082537284	7.425898276716496
88	8	1 (autumn 2021)	f	21	1	0	1	0	2 (compulsory electives)	1 (seminars)	4.6	3.4242424242424243	4.222222222222222	2.466666666666667	3.416666666666667	3.6	3	3.8066624897703196	0.8484922737252114	5.6062062700201745
89	8	1 (autumn 2021)	f	22	1	0	1	0	2 (compulsory electives)	3 (combination)	5	3.4242424242424243	4.222222222222222	2.466666666666667	3.416666666666667	3.6	3	3.1354942159291497	1.1693197691108397	5.094457563505976
90	8	1 (autumn 2021)	f	21	1	0	1	0	2 (compulsory electives)	3 (combination)	4.9	3.4242424242424243	4.222222222222222	2.466666666666667	3.416666666666667	3.6	3	3.6635616461296463	0.8879037794084824	5.526043384760686
91	8	1 (autumn 2021)	f	21	1	0	1	0	2 (compulsory electives)	1 (seminars)	5	3.4242424242424243	4.222222222222222	2.466666666666667	3.416666666666667	3.6	3	3.5263605246161616	1.0666680239697177	4.864287426332019
92	8	1 (autumn 2021)	f	22	1	0	1	0	2 (compulsory electives)	3 (combination)	4.6	3.4242424242424243	4.222222222222222	2.466666666666667	3.416666666666667	3.6	3	4.04305126783455	0.6432578771514021	5.726808231667883
93	8	1 (autumn 2021)	f	21	1	0	1	0	2 (compulsory electives)	3 (combination)	4.9	3.4242424242424243	4.222222222222222	2.466666666666667	3.416666666666667	3.6	3	3.7376696182833684	0.8007582462055287	5.639755607113386
94	8	1 (autumn 2021)	f	23	1	0	1	0	2 (compulsory electives)	1 (seminars)	5	3.4242424242424243	4.222222222222222	2.466666666666667	3.416666666666667	3.6	3	3.6375861597263857	0.7881028380865045	5.636273649941745
95	8	1 (autumn 2021)	f	23	1	0	1	0	2 (compulsory electives)	1 (seminars)	4	3.4242424242424243	4.222222222222222	2.466666666666667	3.416666666666667	3.6	3	4.406719247264253	0.1534662893472561	6.010674569363312
96	8	1 (autumn 2021)	m	24	1	0	1	0	2 (compulsory electives)	1 (seminars)	4.5	3.4242424242424243	4.222222222222222	2.466666666666667	3.416666666666667	3.6	3	3.871201010907891	0.9996991323206259	6.04865644694322
97	8	1 (autumn 2021)	f	21	1	0	1	0	2 (compulsory electives)	3 (combination)	3.7	3.4242424242424243	4.222222222222222	2.466666666666667	3.416666666666667	3.6	3	2.995732273553991	1.4283022992596583	5.302378258888308
98	8	1 (autumn 2021)	f	22	1	0	1	0	2 (compulsory electives)	1 (seminars)	3.9	3.4242424242424243	4.222222222222222	2.466666666666667	3.416666666666667	3.6	3	3.9512437185814275	0.9102030197775122	5.363851980887018
99	10	1 (autumn 2021)	f	23	0	1	1	1	1 (compulsory courses)	3 (combination)	4.2	2.363636363636364	2.6666666666666665	2	2.6666666666666665	1.8	3.166666666666667	3.7612001156935624	1.0393565663210464	5.691653093506435
100	10	1 (autumn 2021)	f	22	0	1	1	0	1 (compulsory courses)	2 (lectures)	4.4	2.363636363636364	2.6666666666666665	2	2.6666666666666665	1.8	3.166666666666667	3.8066624897703196	1.0674707940825825	5.653209432796268
101	10	1 (autumn 2021)	f	22	0	1	1	0	1 (compulsory courses)	3 (combination)	3.7	2.363636363636364	2.6666666666666665	2	2.6666666666666665	1.8	3.166666666666667	2.4849066497880004	1.3201391459654594	4.520226599714844
102	10	1 (autumn 2021)	f	23	0	1	1	0	1 (compulsory courses)	3 (combination)	4.8	2.363636363636364	2.6666666666666665	2	2.6666666666666665	1.8	3.166666666666667	3.8066624897703196	1.4931896269331644	6.273308398984264
103	10	1 (autumn 2021)	f	23	0	1	1	0	1 (compulsory courses)	3 (combination)	4.4	2.363636363636364	2.6666666666666665	2	2.6666666666666665	1.8	3.166666666666667	3.367295829986474	1.2573614250305818	5.377248626833178
104	10	1 (autumn 2021)	m	24	0	1	1	0	1 (compulsory courses)	1 (seminars)	3.5	2.363636363636364	2.6666666666666665	2	2.6666666666666665	1.8	3.166666666666667	2.833213344056216	1.69271936768717	5.465347426898598
105	10	1 (autumn 2021)	f	28	0	1	1	0	1 (compulsory courses)	3 (combination)	4.7	2.363636363636364	2.6666666666666665	2	2.6666666666666665	1.8	3.166666666666667	3.4339872044851463	1.2830502863148063	5.749783586915252
106	10	1 (autumn 2021)	f	22	0	1	1	0	1 (compulsory courses)	NA	3.2	2.363636363636364	2.6666666666666665	2	2.6666666666666665	1.8	3.166666666666667	3.4965075614664802	1.4302150863017844	5.833042605638333
107	10	1 (autumn 2021)	f	25	0	1	1	0	1 (compulsory courses)	2 (lectures)	2.4	2.363636363636364	2.6666666666666665	2	2.6666666666666665	1.8	3.166666666666667	3.295836866004329	1.2241997870919885	5.830357050448614
108	10	1 (autumn 2021)	f	26	0	1	1	0	1 (compulsory courses)	3 (combination)	4.7	2.363636363636364	2.6666666666666665	2	2.6666666666666665	1.8	3.166666666666667	3.6375861597263857	1.0598037423270528	5.641977702128733
109	10	1 (autumn 2021)	f	24	0	1	1	0	1 (compulsory courses)	3 (combination)	4.8	2.363636363636364	2.6666666666666665	2	2.6666666666666665	1.8	3.166666666666667	3.6888794541139363	1.1649145154883302	5.6501296397917615
110	10	1 (autumn 2021)	f	23	0	1	1	0	1 (compulsory courses)	3 (combination)	4	2.363636363636364	2.6666666666666665	2	2.6666666666666665	1.8	3.166666666666667	2.772588722239781	1.744509189503271	4.869160225349748
111	10	1 (autumn 2021)	f	23	0	1	1	0	1 (compulsory courses)	3 (combination)	3.9	2.363636363636364	2.6666666666666665	2	2.6666666666666665	1.8	3.166666666666667	3.970291913552122	1.0145631617988347	5.503273864822897
112	10	1 (autumn 2021)	f	24	0	1	1	0	1 (compulsory courses)	3 (combination)	4.4	2.363636363636364	2.6666666666666665	2	2.6666666666666665	1.8	3.166666666666667	3.871201010907891	1.2295195308367617	5.656873679137266
113	10	1 (autumn 2021)	f	23	0	1	1	0	1 (compulsory courses)	2 (lectures)	2.8	2.363636363636364	2.6666666666666665	2	2.6666666666666665	1.8	3.166666666666667	3.970291913552122	0.6662562269513221	5.6282931000874115
114	10	1 (autumn 2021)	f	23	0	1	1	0	1 (compulsory courses)	3 (combination)	5	2.363636363636364	2.6666666666666665	2	2.6666666666666665	1.8	3.166666666666667	3.6635616461296463	1.0277885255314292	5.641266380846112
115	11	1 (autumn 2021)	f	20	1	0	1	0	3 (elective courses)	NA	4.1	2.606060606060606	2.7222222222222223	2.466666666666667	2.833333333333333	2.8666666666666667	1.5	3.4965075614664802	1.7468402327261603	6.7321268247574535
116	11	1 (autumn 2021)	f	21	1	0	1	0	2 (compulsory electives)	3 (combination)	3.5	2.606060606060606	2.7222222222222223	2.466666666666667	2.833333333333333	2.8666666666666667	1.5	3.1354942159291497	1.864635164228174	6.158037746933798
117	11	1 (autumn 2021)	f	23	1	0	1	0	3 (elective courses)	3 (combination)	3.5	2.606060606060606	2.7222222222222223	2.466666666666667	2.833333333333333	2.8666666666666667	1.5	2.8903717578961645	1.707570072691329	5.325403818549542
118	11	1 (autumn 2021)	f	24	0	1	1	0	2 (compulsory electives)	2 (lectures)	4.9	2.606060606060606	2.7222222222222223	2.466666666666667	2.833333333333333	2.8666666666666667	1.5	4.9344739331306915	NA	7.393458143664766
119	11	1 (autumn 2021)	f	19	1	0	1	0	3 (elective courses)	2 (lectures)	4.6	2.606060606060606	2.7222222222222223	2.466666666666667	2.833333333333333	2.8666666666666667	1.5	3.4011973816621555	2.1910372250639774	6.348312997250574
120	12	1 (autumn 2021)	f	22	1	0	1	0	2 (compulsory electives)	3 (combination)	5	3.363636363636364	3.7222222222222223	2.9333333333333336	3.8333333333333335	3.466666666666667	2.166666666666667	4.0943445622221	0.7130424484656036	6.106536518496763
121	12	1 (autumn 2021)	f	21	1	0	1	0	2 (compulsory electives)	1 (seminars)	4.9	3.363636363636364	3.7222222222222223	2.9333333333333336	3.8333333333333335	3.466666666666667	2.166666666666667	3.4011973816621555	0.9183993766482561	5.9106432741572394
122	12	1 (autumn 2021)	f	21	1	0	1	0	NA	3 (combination)	4.9	3.363636363636364	3.7222222222222223	2.9333333333333336	3.8333333333333335	3.466666666666667	2.166666666666667	4.02535169073515	0.7351435615237581	5.643451805099845
123	12	1 (autumn 2021)	f	22	1	0	1	0	NA	3 (combination)	4.8	3.363636363636364	3.7222222222222223	2.9333333333333336	3.8333333333333335	3.466666666666667	2.166666666666667	3.8918202981106265	0.9544725192508983	5.788493489999278
124	12	1 (autumn 2021)	f	21	1	0	1	0	2 (compulsory electives)	3 (combination)	4.8	3.363636363636364	3.7222222222222223	2.9333333333333336	3.8333333333333335	3.466666666666667	2.166666666666667	3.713572066704308	0.4328408459330259	5.894961421177809
125	12	1 (autumn 2021)	m	24	1	0	1	0	2 (compulsory electives)	1 (seminars)	4.6	3.363636363636364	3.7222222222222223	2.9333333333333336	3.8333333333333335	3.466666666666667	2.166666666666667	4.51085950651685	0.20363873397693577	6.864238214579972
126	13	1 (autumn 2021)	f	23	0	1	1	0	3 (elective courses)	1 (seminars)	4.1	2.363636363636364	2.9444444444444446	1.6666666666666667	2.5833333333333335	2.4	1.8333333333333337	3.4965075614664802	1.1686607222078085	5.97218874278683
127	13	1 (autumn 2021)	f	25	1	0	1	0	3 (elective courses)	1 (seminars)	5	2.363636363636364	2.9444444444444446	1.6666666666666667	2.5833333333333335	2.4	1.8333333333333337	4.406719247264253	0.710810222616566	6.537286827992416
128	13	1 (autumn 2021)	m	21	1	0	1	0	3 (elective courses)	1 (seminars)	4.7	2.363636363636364	2.9444444444444446	1.6666666666666667	2.5833333333333335	2.4	1.8333333333333337	3.367295829986474	1.5524661263996977	4.63336113527341
129	13	1 (autumn 2021)	m	22	1	1	1	1	3 (elective courses)	1 (seminars)	4.8	2.363636363636364	2.9444444444444446	1.6666666666666667	2.5833333333333335	2.4	1.8333333333333337	4.499809670330265	0.7434932542132388	5.811880607695862
130	13	1 (autumn 2021)	m	19	1	0	1	0	2 (compulsory electives)	1 (seminars)	4.9	2.363636363636364	2.9444444444444446	1.6666666666666667	2.5833333333333335	2.4	1.8333333333333337	3.4011973816621555	1.3807705043102976	5.549622431489227
131	17	1 (autumn 2021)	m	26	0	1	1	0	3 (elective courses)	1 (seminars)	4.9	2.909090909090909	3.1666666666666665	2.6	3.416666666666667	2.7333333333333334	2.333333333333333	1.0986122886681098	1.458931635261207	3.195524840627531
132	17	1 (autumn 2021)	m	19	1	0	1	0	3 (elective courses)	1 (seminars)	4	2.909090909090909	3.1666666666666665	2.6	3.416666666666667	2.7333333333333334	2.333333333333333	2.8903717578961645	2.116250105677937	5.813176168419927
133	17	1 (autumn 2021)	f	21	1	0	1	0	3 (elective courses)	1 (seminars)	3	2.909090909090909	3.1666666666666665	2.6	3.416666666666667	2.7333333333333334	2.333333333333333	0.6931471805599453	NA	3.2983029584995225
134	17	1 (autumn 2021)	m	21	0	1	1	0	3 (elective courses)	1 (seminars)	5	2.909090909090909	3.1666666666666665	2.6	3.416666666666667	2.7333333333333334	2.333333333333333	0.6931471805599453	NA	4.263141159657927
135	17	1 (autumn 2021)	f	20	1	0	1	0	3 (elective courses)	2 (lectures)	4.5	2.909090909090909	3.1666666666666665	2.6	3.416666666666667	2.7333333333333334	2.333333333333333	2.302585092994046	2.142330198277347	5.9853167482313925
136	17	1 (autumn 2021)	f	21	1	0	1	0	3 (elective courses)	1 (seminars)	4.9	2.909090909090909	3.1666666666666665	2.6	3.416666666666667	2.7333333333333334	2.333333333333333	3.044522437723423	1.712318244398725	5.481012117585245
137	17	1 (autumn 2021)	m	26	0	1	1	0	3 (elective courses)	1 (seminars)	4.2	2.909090909090909	3.1666666666666665	2.6	3.416666666666667	2.7333333333333334	2.333333333333333	2.302585092994046	2.127983035794638	3.2787158252242175
138	17	1 (autumn 2021)	f	20	1	0	1	0	NA	1 (seminars)	4.7	2.909090909090909	3.1666666666666665	2.6	3.416666666666667	2.7333333333333334	2.333333333333333	2.1972245773362196	3.0386238674424	4.10306012608473
139	17	1 (autumn 2021)	f	24	0	1	1	0	3 (elective courses)	1 (seminars)	4.9	2.909090909090909	3.1666666666666665	2.6	3.416666666666667	2.7333333333333334	2.333333333333333	1.6094379124341003	1.826721632537921	3.311699545705668
140	17	1 (autumn 2021)	f	21	1	0	1	0	3 (elective courses)	1 (seminars)	4.1	2.909090909090909	3.1666666666666665	2.6	3.416666666666667	2.7333333333333334	2.333333333333333	0.6931471805599453	NA	2.850431209003715
141	17	1 (autumn 2021)	m	20	0	1	1	0	3 (elective courses)	1 (seminars)	4.7	2.909090909090909	3.1666666666666665	2.6	3.416666666666667	2.7333333333333334	2.333333333333333	2.772588722239781	2.578524906912236	5.277850186141131
142	17	1 (autumn 2021)	f	19	1	0	1	0	3 (elective courses)	1 (seminars)	4	2.909090909090909	3.1666666666666665	2.6	3.416666666666667	2.7333333333333334	2.333333333333333	2.1972245773362196	2.5250140501879126	4.645365442092775
143	17	1 (autumn 2021)	m	19	1	0	1	0	3 (elective courses)	1 (seminars)	3.5	2.909090909090909	3.1666666666666665	2.6	3.416666666666667	2.7333333333333334	2.333333333333333	2.995732273553991	1.7075464602859038	6.076981028362367
144	17	1 (autumn 2021)	f	19	1	0	1	0	3 (elective courses)	1 (seminars)	4.8	2.909090909090909	3.1666666666666665	2.6	3.416666666666667	2.7333333333333334	2.333333333333333	2.4849066497880004	2.206114426975278	5.188039236091587
145	17	1 (autumn 2021)	f	19	1	0	1	0	3 (elective courses)	1 (seminars)	4.8	2.909090909090909	3.1666666666666665	2.6	3.416666666666667	2.7333333333333334	2.333333333333333	1.791759469228055	3.36276394890125	5.0963455813709135
146	17	1 (autumn 2021)	f	19	0	1	1	0	3 (elective courses)	1 (seminars)	4.8	2.909090909090909	3.1666666666666665	2.6	3.416666666666667	2.7333333333333334	2.333333333333333	1.6094379124341003	1.695644868596082	5.145588797108013
147	17	1 (autumn 2021)	f	19	1	0	1	0	3 (elective courses)	1 (seminars)	4.6	2.909090909090909	3.1666666666666665	2.6	3.416666666666667	2.7333333333333334	2.333333333333333	3.5263605246161616	0.6371582162046843	5.231893015103346
148	17	1 (autumn 2021)	m	19	1	0	1	0	3 (elective courses)	3 (combination)	5	2.909090909090909	3.1666666666666665	2.6	3.416666666666667	2.7333333333333334	2.333333333333333	2.1972245773362196	2.649306947822604	5.690825329012197
149	17	1 (autumn 2021)	m	24	0	1	1	0	3 (elective courses)	1 (seminars)	4.8	2.909090909090909	3.1666666666666665	2.6	3.416666666666667	2.7333333333333334	2.333333333333333	2.0794415416798357	2.9935102563049703	4.904967853034768
150	17	1 (autumn 2021)	m	19	0	1	1	0	3 (elective courses)	1 (seminars)	5	2.909090909090909	3.1666666666666665	2.6	3.416666666666667	2.7333333333333334	2.333333333333333	1.3862943611198906	2.7721139465030458	4.89606241827791
151	17	1 (autumn 2021)	f	19	0	1	1	0	3 (elective courses)	1 (seminars)	5	2.909090909090909	3.1666666666666665	2.6	3.416666666666667	2.7333333333333334	2.333333333333333	1.0986122886681098	1.350029043867336	3.9225041180492286
152	17	1 (autumn 2021)	f	20	0	1	1	0	3 (elective courses)	1 (seminars)	5	2.909090909090909	3.1666666666666665	2.6	3.416666666666667	2.7333333333333334	2.333333333333333	1.3862943611198906	1.8596890206954984	4.68483472568534
153	17	1 (autumn 2021)	f	22	0	1	1	0	3 (elective courses)	3 (combination)	1	2.909090909090909	3.1666666666666665	2.6	3.416666666666667	2.7333333333333334	2.333333333333333	1.9459101490553132	2.6986979224472782	3.7053719161896614
154	17	1 (autumn 2021)	m	20	1	0	1	0	3 (elective courses)	1 (seminars)	4.6	2.909090909090909	3.1666666666666665	2.6	3.416666666666667	2.7333333333333334	2.333333333333333	2.3978952727983707	2.9732196733459317	5.018499304673604
155	17	1 (autumn 2021)	f	19	0	1	1	0	3 (elective courses)	1 (seminars)	4.6	2.909090909090909	3.1666666666666665	2.6	3.416666666666667	2.7333333333333334	2.333333333333333	2.1972245773362196	2.803682962127379	5.200527054186884
156	17	1 (autumn 2021)	f	20	1	0	1	0	3 (elective courses)	1 (seminars)	3.7	2.909090909090909	3.1666666666666665	2.6	3.416666666666667	2.7333333333333334	2.333333333333333	0	NA	2.810907586541918
157	17	1 (autumn 2021)	f	22	0	1	1	0	3 (elective courses)	1 (seminars)	4.7	2.909090909090909	3.1666666666666665	2.6	3.416666666666667	2.7333333333333334	2.333333333333333	1.791759469228055	2.6086992727983325	4.114808346567158
158	19	1 (autumn 2021)	f	22	1	0	1	0	1 (compulsory courses)	1 (seminars)	4.7	2.090909090909091	2.6666666666666665	1.4	2.4166666666666665	2.2	1.1666666666666663	4.189654742026425	0.6490854148155591	7.192755896416134
159	19	1 (autumn 2021)	m	21	1	0	1	0	NA	3 (combination)	4.5	2.090909090909091	2.6666666666666665	1.4	2.4166666666666665	2.2	1.1666666666666663	4.356708826689592	0.5515983307213055	6.881743003502597
160	19	1 (autumn 2021)	f	22	1	0	1	0	1 (compulsory courses)	1 (seminars)	5	2.090909090909091	2.6666666666666665	1.4	2.4166666666666665	2.2	1.1666666666666663	4.2626798770413155	0.4829632273168972	6.582481414167226
161	19	1 (autumn 2021)	f	24	1	0	1	0	1 (compulsory courses)	1 (seminars)	3.6	2.090909090909091	2.6666666666666665	1.4	2.4166666666666665	2.2	1.1666666666666663	3.828641396489095	0.9879249443416616	6.756451001928188
162	19	1 (autumn 2021)	f	21	1	0	1	0	1 (compulsory courses)	1 (seminars)	4.8	2.090909090909091	2.6666666666666665	1.4	2.4166666666666665	2.2	1.1666666666666663	4.6443908991413725	0.6470745076422164	6.638801642223348
163	19	1 (autumn 2021)	f	21	1	0	1	0	1 (compulsory courses)	1 (seminars)	4.8	2.090909090909091	2.6666666666666665	1.4	2.4166666666666665	2.2	1.1666666666666663	3.295836866004329	1.4066379678082448	5.7011275466802145
164	19	1 (autumn 2021)	f	20	1	0	1	0	1 (compulsory courses)	1 (seminars)	4.8	2.090909090909091	2.6666666666666665	1.4	2.4166666666666665	2.2	1.1666666666666663	4.406719247264253	0.49993158227479356	6.6355554946085755
165	19	1 (autumn 2021)	f	24	1	0	1	0	1 (compulsory courses)	3 (combination)	4.4	2.090909090909091	2.6666666666666665	1.4	2.4166666666666665	2.2	1.1666666666666663	2.995732273553991	1.9509716239692618	4.882427741103988
166	19	1 (autumn 2021)	f	22	1	0	1	0	1 (compulsory courses)	1 (seminars)	5	2.090909090909091	2.6666666666666665	1.4	2.4166666666666665	2.2	1.1666666666666663	3.5263605246161616	1.0753731578212922	5.617303018366652
167	19	1 (autumn 2021)	m	20	1	0	1	0	1 (compulsory courses)	1 (seminars)	4.2	2.090909090909091	2.6666666666666665	1.4	2.4166666666666665	2.2	1.1666666666666663	4.406719247264253	0.4685087956664204	7.128930227201502
168	19	1 (autumn 2021)	f	NA	1	0	1	0	1 (compulsory courses)	1 (seminars)	4.4	2.090909090909091	2.6666666666666665	1.4	2.4166666666666665	2.2	1.1666666666666663	3.8066624897703196	1.175618377455006	6.916137067334153
169	19	1 (autumn 2021)	f	20	1	0	1	0	1 (compulsory courses)	1 (seminars)	4.8	2.090909090909091	2.6666666666666665	1.4	2.4166666666666665	2.2	1.1666666666666663	3.5553480614894135	1.1048838938116143	5.981411144141447
170	24	1 (autumn 2021)	f	20	1	0	1	0	1 (compulsory courses)	3 (combination)	3.5	4.03030303030303	4.055555555555555	4	4.833333333333333	4	2.5	4.060443010546419	0.7695273348744333	6.429438065708007
171	24	1 (autumn 2021)	f	19	1	0	1	0	1 (compulsory courses)	3 (combination)	3.6	4.03030303030303	4.055555555555555	4	4.833333333333333	4	2.5	3.828641396489095	0.9890117168502838	6.259759326454941
172	24	1 (autumn 2021)	f	21	1	0	1	0	1 (compulsory courses)	3 (combination)	4.9	4.03030303030303	4.055555555555555	4	4.833333333333333	4	2.5	4.532599493153256	0.14219207194932487	6.648327593058946
173	24	1 (autumn 2021)	f	21	1	0	1	0	1 (compulsory courses)	3 (combination)	4.9	4.03030303030303	4.055555555555555	4	4.833333333333333	4	2.5	4.74493212836325	NA	6.689281747488742
174	24	1 (autumn 2021)	f	20	1	0	1	0	1 (compulsory courses)	1 (seminars)	4.7	4.03030303030303	4.055555555555555	4	4.833333333333333	4	2.5	4.499809670330265	0.3970146556918174	6.9599279942580665
175	24	1 (autumn 2021)	f	23	1	0	1	0	1 (compulsory courses)	1 (seminars)	4.4	4.03030303030303	4.055555555555555	4	4.833333333333333	4	2.5	4.430816798843313	0.38412179090979254	6.474655763185925
176	24	1 (autumn 2021)	f	19	1	0	1	0	1 (compulsory courses)	3 (combination)	3.5	4.03030303030303	4.055555555555555	4	4.833333333333333	4	2.5	4.204692619390966	0.5951562174021474	5.91393521265566
177	24	1 (autumn 2021)	f	21	1	0	1	0	1 (compulsory courses)	3 (combination)	3.9	4.03030303030303	4.055555555555555	4	4.833333333333333	4	2.5	4.68213122712422	0.1689544988139273	6.866433635304908
178	24	1 (autumn 2021)	f	20	1	0	1	0	1 (compulsory courses)	3 (combination)	4.7	4.03030303030303	4.055555555555555	4	4.833333333333333	4	2.5	3.970291913552122	1.0138201093228085	5.894692347604802
179	24	1 (autumn 2021)	f	19	1	0	1	0	1 (compulsory courses)	1 (seminars)	4.8	4.03030303030303	4.055555555555555	4	4.833333333333333	4	2.5	4.663439094112067	0.2894445987072762	6.531152979792287
180	24	1 (autumn 2021)	f	19	1	0	1	0	1 (compulsory courses)	2 (lectures)	4.6	4.03030303030303	4.055555555555555	4	4.833333333333333	4	2.5	4.31748811353631	0.49355397489696823	6.116652123450009
181	24	1 (autumn 2021)	f	20	1	0	1	0	1 (compulsory courses)	3 (combination)	4.3	4.03030303030303	4.055555555555555	4	4.833333333333333	4	2.5	4.718498871295094	0.17661722872962432	6.569743344331998
182	24	1 (autumn 2021)	m	20	1	0	1	0	1 (compulsory courses)	3 (combination)	5	4.03030303030303	4.055555555555555	4	4.833333333333333	4	2.5	4.406719247264253	0.4769500033638167	6.7033945892620705
183	24	1 (autumn 2021)	f	20	1	0	1	0	1 (compulsory courses)	3 (combination)	4.1	4.03030303030303	4.055555555555555	4	4.833333333333333	4	2.5	4.343805421853684	0.47703687404651396	6.419302114828143
184	24	1 (autumn 2021)	f	20	1	0	1	0	1 (compulsory courses)	3 (combination)	4.4	4.03030303030303	4.055555555555555	4	4.833333333333333	4	2.5	4.356708826689592	0.3371646799140327	6.4087698517276
185	24	1 (autumn 2021)	f	20	1	0	1	0	1 (compulsory courses)	1 (seminars)	4.6	4.03030303030303	4.055555555555555	4	4.833333333333333	4	2.5	4.976733742420574	NA	6.690690996694507
186	24	1 (autumn 2021)	f	19	1	0	1	0	1 (compulsory courses)	3 (combination)	4.4	4.03030303030303	4.055555555555555	4	4.833333333333333	4	2.5	4.0943445622221	0.6094162426213094	6.765563510916089
187	24	1 (autumn 2021)	f	19	1	0	1	0	1 (compulsory courses)	2 (lectures)	5	4.03030303030303	4.055555555555555	4	4.833333333333333	4	2.5	3.9889840465642745	0.7703579204675577	6.458056248806011
188	24	1 (autumn 2021)	f	19	1	0	1	0	1 (compulsory courses)	1 (seminars)	4.6	4.03030303030303	4.055555555555555	4	4.833333333333333	4	2.5	4.330733340286331	0.5343935809646064	6.419391696325208
189	24	1 (autumn 2021)	f	19	1	0	1	0	1 (compulsory courses)	3 (combination)	4.2	4.03030303030303	4.055555555555555	4	4.833333333333333	4	2.5	4.143134726391533	0.6295427932413175	6.312608900156041
190	24	1 (autumn 2021)	f	19	1	0	1	0	1 (compulsory courses)	3 (combination)	4.5	4.03030303030303	4.055555555555555	4	4.833333333333333	4	2.5	4.74493212836325	0.029953534085186	7.037254595368266
191	24	1 (autumn 2021)	f	19	1	0	1	0	1 (compulsory courses)	2 (lectures)	4.1	4.03030303030303	4.055555555555555	4	4.833333333333333	4	2.5	4.543294782270004	0.21403802646971917	6.954172513723217
192	24	1 (autumn 2021)	f	19	1	0	1	0	1 (compulsory courses)	2 (lectures)	4.7	4.03030303030303	4.055555555555555	4	4.833333333333333	4	2.5	3.7376696182833684	0.9011867728347258	6.199048623252872
193	24	1 (autumn 2021)	f	20	1	0	1	0	1 (compulsory courses)	3 (combination)	3.8	4.03030303030303	4.055555555555555	4	4.833333333333333	4	2.5	4.060443010546419	0.7085500247630098	6.409562638012591
194	24	1 (autumn 2021)	f	22	1	0	1	0	1 (compulsory courses)	2 (lectures)	5	4.03030303030303	4.055555555555555	4	4.833333333333333	4	2.5	4.060443010546419	0.8850161281788269	6.173509797616928
195	24	1 (autumn 2021)	f	21	1	0	1	0	1 (compulsory courses)	3 (combination)	4.3	4.03030303030303	4.055555555555555	4	4.833333333333333	4	2.5	3.9512437185814275	0.8417608330147063	5.749652778649969
196	24	1 (autumn 2021)	m	20	1	0	1	0	1 (compulsory courses)	3 (combination)	4.7	4.03030303030303	4.055555555555555	4	4.833333333333333	4	2.5	3.9318256327243257	0.6981034511813502	6.34898394571524
197	24	1 (autumn 2021)	m	20	1	0	1	0	1 (compulsory courses)	3 (combination)	4.7	4.03030303030303	4.055555555555555	4	4.833333333333333	4	2.5	3.828641396489095	0.8451264186935473	5.9909713541339835
198	24	1 (autumn 2021)	f	20	1	0	1	0	1 (compulsory courses)	3 (combination)	4.5	4.03030303030303	4.055555555555555	4	4.833333333333333	4	2.5	4.330733340286331	0.4956195412536623	6.324027776661837
199	24	1 (autumn 2021)	f	20	1	0	1	0	1 (compulsory courses)	2 (lectures)	3.8	4.03030303030303	4.055555555555555	4	4.833333333333333	4	2.5	3.295836866004329	1.257679122549761	5.5857820240625555
200	26	1 (autumn 2021)	f	26	1	0	0	1	3 (elective courses)	1 (seminars)	4.9	3.727272727272727	3.833333333333333	3.6	3.5833333333333335	4.133333333333333	3	3.9318256327243257	0.985609684371002	6.0420199061027935
201	26	1 (autumn 2021)	f	20	1	0	1	0	3 (elective courses)	1 (seminars)	5	3.727272727272727	3.833333333333333	3.6	3.5833333333333335	4.133333333333333	3	4.07753744390572	0.5597572993599742	6.113379137230854
202	26	1 (autumn 2021)	f	21	1	0	1	0	3 (elective courses)	1 (seminars)	4.7	3.727272727272727	3.833333333333333	3.6	3.5833333333333335	4.133333333333333	3	3.7612001156935624	1.0360280363490808	6.122718709922894
203	26	1 (autumn 2021)	f	23	0	1	1	0	2 (compulsory electives)	1 (seminars)	4.9	3.727272727272727	3.833333333333333	3.6	3.5833333333333335	4.133333333333333	3	3.5263605246161616	1.4089474903073884	5.6094926459115095
204	26	1 (autumn 2021)	f	29	1	0	0	1	3 (elective courses)	1 (seminars)	4.8	3.727272727272727	3.833333333333333	3.6	3.5833333333333335	4.133333333333333	3	3.9512437185814275	0.7428876648279537	6.141279223924973
205	26	1 (autumn 2021)	f	26	0	1	1	0	2 (compulsory electives)	1 (seminars)	5	3.727272727272727	3.833333333333333	3.6	3.5833333333333335	4.133333333333333	3	3.6375861597263857	1.1887173606520625	5.6955459763271765
206	26	1 (autumn 2021)	f	25	1	0	1	0	3 (elective courses)	1 (seminars)	5	3.727272727272727	3.833333333333333	3.6	3.5833333333333335	4.133333333333333	3	3.713572066704308	0.975826741927378	5.7688668931662
207	26	1 (autumn 2021)	f	20	1	0	1	0	2 (compulsory electives)	1 (seminars)	1.2	3.727272727272727	3.833333333333333	3.6	3.5833333333333335	4.133333333333333	3	3.9889840465642745	0.6592429376314124	5.972270658005854
208	26	1 (autumn 2021)	f	19	1	0	1	0	3 (elective courses)	1 (seminars)	4.7	3.727272727272727	3.833333333333333	3.6	3.5833333333333335	4.133333333333333	3	3.9512437185814275	0.8619336058482289	6.0314806997835175
209	26	1 (autumn 2021)	f	36	1	0	0	1	3 (elective courses)	3 (combination)	5	3.727272727272727	3.833333333333333	3.6	3.5833333333333335	4.133333333333333	3	3.8501476017100584	1.2139716058613614	6.112020548924166
210	26	1 (autumn 2021)	m	29	0	1	1	0	3 (elective courses)	1 (seminars)	5	3.727272727272727	3.833333333333333	3.6	3.5833333333333335	4.133333333333333	3	4.02535169073515	0.5998607498882125	6.039313518631378
211	28	1 (autumn 2021)	f	21	1	0	0	1	1 (compulsory courses)	2 (lectures)	4.7	2.636363636363636	3.111111111111111	2.066666666666667	2.8333333333333335	2.7333333333333334	2	3.7612001156935624	0.9577718685084617	5.9469819146185925
212	28	1 (autumn 2021)	m	22	1	0	1	0	1 (compulsory courses)	3 (combination)	4.8	2.636363636363636	3.111111111111111	2.066666666666667	2.8333333333333335	2.7333333333333334	2	4.174387269895637	0.5718203139182678	6.027092121576451
213	28	1 (autumn 2021)	m	19	1	0	1	0	1 (compulsory courses)	2 (lectures)	4.7	2.636363636363636	3.111111111111111	2.066666666666667	2.8333333333333335	2.7333333333333334	2	3.713572066704308	1.1087584580019976	6.130171915169745
214	28	1 (autumn 2021)	f	24	0	1	1	0	2 (compulsory electives)	3 (combination)	4.8	2.636363636363636	3.111111111111111	2.066666666666667	2.8333333333333335	2.7333333333333334	2	3.6375861597263857	1.2928464485253357	5.972922010519685
215	28	1 (autumn 2021)	m	39	1	0	0	1	1 (compulsory courses)	3 (combination)	5	2.636363636363636	3.111111111111111	2.066666666666667	2.8333333333333335	2.7333333333333334	2	3.8918202981106265	1.0129360332068995	6.046439146060273
216	28	1 (autumn 2021)	f	21	1	0	1	0	1 (compulsory courses)	2 (lectures)	3.9	2.636363636363636	3.111111111111111	2.066666666666667	2.8333333333333335	2.7333333333333334	2	3.784189633918261	1.148682345246384	6.334073378442467
217	28	1 (autumn 2021)	m	24	1	1	1	0	1 (compulsory courses)	2 (lectures)	4.2	2.636363636363636	3.111111111111111	2.066666666666667	2.8333333333333335	2.7333333333333334	2	3.4657359027997265	0.9277876010493861	5.581210692382936
218	28	1 (autumn 2021)	f	37	1	0	0	1	1 (compulsory courses)	3 (combination)	5	2.636363636363636	3.111111111111111	2.066666666666667	2.8333333333333335	2.7333333333333334	2	3.912023005428146	0.8304503022879041	6.310168222470836
219	28	1 (autumn 2021)	f	20	1	0	1	0	1 (compulsory courses)	3 (combination)	5	2.636363636363636	3.111111111111111	2.066666666666667	2.8333333333333335	2.7333333333333334	2	3.912023005428146	0.9627045413184063	6.46136240586852
220	28	1 (autumn 2021)	m	19	1	0	1	0	1 (compulsory courses)	3 (combination)	4.3	2.636363636363636	3.111111111111111	2.066666666666667	2.8333333333333335	2.7333333333333334	2	3.1780538303479458	1.511196946365919	6.111734527592537
221	28	1 (autumn 2021)	m	29	1	0	0	1	1 (compulsory courses)	3 (combination)	3.8	2.636363636363636	3.111111111111111	2.066666666666667	2.8333333333333335	2.7333333333333334	2	4.007333185232471	0.804500865479973	6.7925823093154
222	28	1 (autumn 2021)	f	25	1	0	0	1	1 (compulsory courses)	1 (seminars)	5	2.636363636363636	3.111111111111111	2.066666666666667	2.8333333333333335	2.7333333333333334	2	4.276666119016055	0.45848230546328483	6.579489342486697
223	28	1 (autumn 2021)	f	24	0	1	1	1	2 (compulsory electives)	2 (lectures)	4.6	2.636363636363636	3.111111111111111	2.066666666666667	2.8333333333333335	2.7333333333333334	2	3.970291913552122	0.9838002811204251	6.581897878428663
224	28	1 (autumn 2021)	m	21	1	0	1	0	1 (compulsory courses)	3 (combination)	4	2.636363636363636	3.111111111111111	2.066666666666667	2.8333333333333335	2.7333333333333334	2	3.4011973816621555	0.989321071291603	6.2665047803865805
225	28	1 (autumn 2021)	f	22	1	0	1	0	1 (compulsory courses)	3 (combination)	4.8	2.636363636363636	3.111111111111111	2.066666666666667	2.8333333333333335	2.7333333333333334	2	3.5263605246161616	1.2507829193602598	6.403098287184956
226	28	1 (autumn 2021)	f	19	1	0	1	0	1 (compulsory courses)	2 (lectures)	4.9	2.636363636363636	3.111111111111111	2.066666666666667	2.8333333333333335	2.7333333333333334	2	3.295836866004329	1.1716001193138148	5.837056094769749
227	28	1 (autumn 2021)	f	19	1	0	1	0	1 (compulsory courses)	3 (combination)	4.3	2.636363636363636	3.111111111111111	2.066666666666667	2.8333333333333335	2.7333333333333334	2	3.4657359027997265	1.0065759912901124	5.6626262432730305
228	31	1 (autumn 2021)	f	21	1	0	1	0	3 (elective courses)	3 (combination)	5	2.939393939393939	3.388888888888889	2.4	2.916666666666667	3	2.833333333333333	4.07753744390572	0.5179755359035543	5.932917825167963
229	31	1 (autumn 2021)	f	30	1	0	1	0	3 (elective courses)	1 (seminars)	4.9	2.939393939393939	3.388888888888889	2.4	2.916666666666667	3	2.833333333333333	2.995732273553991	2.4253194468005748	3.6348411676102312
230	31	1 (autumn 2021)	f	21	1	0	1	0	2 (compulsory electives)	3 (combination)	4.6	2.939393939393939	3.388888888888889	2.4	2.916666666666667	3	2.833333333333333	4.343805421853684	0.5012148888465856	6.624987776888187
231	31	1 (autumn 2021)	f	24	1	0	1	0	2 (compulsory electives)	3 (combination)	5	2.939393939393939	3.388888888888889	2.4	2.916666666666667	3	2.833333333333333	4.110873864173311	0.30713440540022774	6.417474858941154
232	31	1 (autumn 2021)	f	22	1	0	1	0	NA	1 (seminars)	3.7	2.939393939393939	3.388888888888889	2.4	2.916666666666667	3	2.833333333333333	2.833213344056216	1.8141701922496114	4.959406325125161
233	32	1 (autumn 2021)	m	20	1	0	1	0	3 (elective courses)	1 (seminars)	4.9	2.606060606060606	3	2.1333333333333333	3.25	2.6	1.3333333333333337	2.9444389791664403	1.6512853947310515	5.909856083096127
234	32	1 (autumn 2021)	f	24	0	1	1	0	3 (elective courses)	1 (seminars)	5	2.606060606060606	3	2.1333333333333333	3.25	2.6	1.3333333333333337	3.332204510175204	1.2082088088350376	6.542502947600682
235	32	1 (autumn 2021)	f	24	1	0	1	0	3 (elective courses)	1 (seminars)	4.8	2.606060606060606	3	2.1333333333333333	3.25	2.6	1.3333333333333337	4.143134726391533	0.748238992691155	6.899361968973603
236	32	1 (autumn 2021)	f	21	1	0	1	0	3 (elective courses)	1 (seminars)	4.7	2.606060606060606	3	2.1333333333333333	3.25	2.6	1.3333333333333337	3.6109179126442243	1.2266864882297834	6.198554177721275
237	32	1 (autumn 2021)	f	24	0	1	1	0	3 (elective courses)	1 (seminars)	4.5	2.606060606060606	3	2.1333333333333333	3.25	2.6	1.3333333333333337	3.4339872044851463	1.187836028859062	6.4033417055698605
238	32	1 (autumn 2021)	f	21	1	0	1	0	3 (elective courses)	1 (seminars)	4.6	2.606060606060606	3	2.1333333333333333	3.25	2.6	1.3333333333333337	2.8903717578961645	1.8291181891574055	6.37954802302235
239	32	1 (autumn 2021)	f	22	1	0	1	0	3 (elective courses)	1 (seminars)	4.9	2.606060606060606	3	2.1333333333333333	3.25	2.6	1.3333333333333337	2.0794415416798357	2.2613476085914366	5.400862410065864
240	32	1 (autumn 2021)	f	24	0	1	1	0	3 (elective courses)	1 (seminars)	5	2.606060606060606	3	2.1333333333333333	3.25	2.6	1.3333333333333337	3.044522437723423	1.3368401900292597	6.092747594512448
241	32	1 (autumn 2021)	f	24	0	1	1	0	3 (elective courses)	1 (seminars)	4.7	2.606060606060606	3	2.1333333333333333	3.25	2.6	1.3333333333333337	3.367295829986474	1.2999582797175053	6.013159816767625
242	32	1 (autumn 2021)	m	20	1	0	1	0	3 (elective courses)	1 (seminars)	3.4	2.606060606060606	3	2.1333333333333333	3.25	2.6	1.3333333333333337	2.6390573296152584	1.6954521735095929	5.3366556287507505
243	32	1 (autumn 2021)	f	21	1	0	1	0	3 (elective courses)	1 (seminars)	4.3	2.606060606060606	3	2.1333333333333333	3.25	2.6	1.3333333333333337	2.302585092994046	2.605524193779808	6.169676806379951
244	32	1 (autumn 2021)	m	23	0	1	1	0	3 (elective courses)	1 (seminars)	4.5	2.606060606060606	3	2.1333333333333333	3.25	2.6	1.3333333333333337	3.4657359027997265	1.2538347986937648	6.484439999930158
245	37	1 (autumn 2021)	f	19	1	0	1	0	1 (compulsory courses)	2 (lectures)	4.2	0.9393939393939392	1.1111111111111112	0.7333333333333333	0.41666666666666663	1.2666666666666666	1.1666666666666667	2.5649493574615367	1.7712273013920172	5.207383311811352
246	37	1 (autumn 2021)	m	20	1	0	1	0	1 (compulsory courses)	3 (combination)	4.7	0.9393939393939392	1.1111111111111112	0.7333333333333333	0.41666666666666663	1.2666666666666666	1.1666666666666667	2.833213344056216	2.0180186571914573	5.192021228146539
247	37	1 (autumn 2021)	f	20	1	0	1	0	1 (compulsory courses)	2 (lectures)	4.2	0.9393939393939392	1.1111111111111112	0.7333333333333333	0.41666666666666663	1.2666666666666666	1.1666666666666667	2.772588722239781	1.8631493261280927	5.866234648903442
248	37	1 (autumn 2021)	m	21	1	0	1	0	1 (compulsory courses)	3 (combination)	4.5	0.9393939393939392	1.1111111111111112	0.7333333333333333	0.41666666666666663	1.2666666666666666	1.1666666666666667	2.772588722239781	1.5140390504390069	4.48268996559923
249	37	1 (autumn 2021)	f	19	1	0	1	0	1 (compulsory courses)	2 (lectures)	5	0.9393939393939392	1.1111111111111112	0.7333333333333333	0.41666666666666663	1.2666666666666666	1.1666666666666667	3.5553480614894135	0.8497895626826574	5.640357103917213
250	40	1 (autumn 2021)	m	21	1	0	1	0	1 (compulsory courses)	1 (seminars)	4.9	2.787878787878788	3.3333333333333335	2.1333333333333333	3.0833333333333335	2.7333333333333334	2.3333333333333335	3.8501476017100584	0.8968914418900835	5.652099890730131
251	40	1 (autumn 2021)	m	20	1	0	1	0	1 (compulsory courses)	1 (seminars)	4.7	2.787878787878788	3.3333333333333335	2.1333333333333333	3.0833333333333335	2.7333333333333334	2.3333333333333335	3.713572066704308	1.0343829858294873	5.3117151861044505
252	40	1 (autumn 2021)	f	21	1	0	1	0	1 (compulsory courses)	3 (combination)	4.9	2.787878787878788	3.3333333333333335	2.1333333333333333	3.0833333333333335	2.7333333333333334	2.3333333333333335	4.2626798770413155	0.528845166315448	6.172953518910735
253	40	1 (autumn 2021)	m	19	1	0	1	0	1 (compulsory courses)	1 (seminars)	3.6	2.787878787878788	3.3333333333333335	2.1333333333333333	3.0833333333333335	2.7333333333333334	2.3333333333333335	4.04305126783455	0.9919931047486451	5.944200206913232
254	40	1 (autumn 2021)	f	19	1	0	1	0	1 (compulsory courses)	3 (combination)	4.7	2.787878787878788	3.3333333333333335	2.1333333333333333	3.0833333333333335	2.7333333333333334	2.3333333333333335	4.584967478670572	0.2661705726668847	6.176166575292389
255	40	1 (autumn 2021)	f	19	1	0	1	0	1 (compulsory courses)	3 (combination)	4.9	2.787878787878788	3.3333333333333335	2.1333333333333333	3.0833333333333335	2.7333333333333334	2.3333333333333335	3.6888794541139363	1.0502853074688627	5.206760529321601
256	40	1 (autumn 2021)	f	19	1	0	1	0	1 (compulsory courses)	1 (seminars)	4.3	2.787878787878788	3.3333333333333335	2.1333333333333333	3.0833333333333335	2.7333333333333334	2.3333333333333335	3.970291913552122	0.7601434873238727	5.565462772729428
257	41	1 (autumn 2021)	f	24	1	0	1	0	2 (compulsory electives)	1 (seminars)	5	2.484848484848485	3.055555555555556	1.8	2.8333333333333335	2.4	2	4.174387269895637	0.5323692389656953	6.352312589727339
258	41	1 (autumn 2021)	f	21	1	0	1	0	2 (compulsory electives)	1 (seminars)	4.4	2.484848484848485	3.055555555555556	1.8	2.8333333333333335	2.4	2	4.442651256490317	0.20323803788231787	6.594322256320466
259	41	1 (autumn 2021)	f	23	1	0	1	0	1 (compulsory courses)	1 (seminars)	4.4	2.484848484848485	3.055555555555556	1.8	2.8333333333333335	2.4	2	4.8283137373023015	NA	6.841561111750151
260	41	1 (autumn 2021)	f	20	1	0	1	0	2 (compulsory electives)	1 (seminars)	5	2.484848484848485	3.055555555555556	1.8	2.8333333333333335	2.4	2	3.6635616461296463	1.1734210584117895	5.478579776133261
261	41	1 (autumn 2021)	f	22	1	0	1	0	1 (compulsory courses)	1 (seminars)	4.3	2.484848484848485	3.055555555555556	1.8	2.8333333333333335	2.4	2	3.4339872044851463	1.5783306750655397	5.700535417622933
262	41	1 (autumn 2021)	f	20	1	0	1	0	2 (compulsory electives)	1 (seminars)	4.9	2.484848484848485	3.055555555555556	1.8	2.8333333333333335	2.4	2	3.828641396489095	1.17119009467518	6.024329949311146
263	41	1 (autumn 2021)	f	21	1	0	1	0	2 (compulsory electives)	1 (seminars)	5	2.484848484848485	3.055555555555556	1.8	2.8333333333333335	2.4	2	3.4965075614664802	1.2819904711144503	5.5865313556967005
264	41	1 (autumn 2021)	f	23	1	0	1	0	1 (compulsory courses)	1 (seminars)	5	2.484848484848485	3.055555555555556	1.8	2.8333333333333335	2.4	2	4.356708826689592	0.5278885190906917	6.669591577943858
265	41	1 (autumn 2021)	f	23	1	0	1	0	1 (compulsory courses)	1 (seminars)	4.7	2.484848484848485	3.055555555555556	1.8	2.8333333333333335	2.4	2	4.204692619390966	0.4403674773863243	6.258785574056826
266	41	1 (autumn 2021)	f	21	1	0	1	0	1 (compulsory courses)	1 (seminars)	4.7	2.484848484848485	3.055555555555556	1.8	2.8333333333333335	2.4	2	3.2188758248682006	1.1007340555947198	5.103214147601799
267	41	1 (autumn 2021)	f	20	1	0	1	0	1 (compulsory courses)	1 (seminars)	4.4	2.484848484848485	3.055555555555556	1.8	2.8333333333333335	2.4	2	3.970291913552122	0.69977162010984	5.6608224857641725
268	41	1 (autumn 2021)	f	20	1	0	1	0	2 (compulsory electives)	1 (seminars)	4.6	2.484848484848485	3.055555555555556	1.8	2.8333333333333335	2.4	2	4.955827057601261	NA	6.661998389140198
269	41	1 (autumn 2021)	f	23	1	0	1	0	2 (compulsory electives)	1 (seminars)	4.5	2.484848484848485	3.055555555555556	1.8	2.8333333333333335	2.4	2	5.003946305945459	NA	7.036916254856732
270	41	1 (autumn 2021)	f	22	1	0	1	0	2 (compulsory electives)	1 (seminars)	4.6	2.484848484848485	3.055555555555556	1.8	2.8333333333333335	2.4	2	3.784189633918261	0.917188448786003	6.041098897941868
271	41	1 (autumn 2021)	f	20	1	0	1	0	1 (compulsory courses)	1 (seminars)	5	2.484848484848485	3.055555555555556	1.8	2.8333333333333335	2.4	2	4.276666119016055	0.47770533466340986	6.157081166439304
272	41	1 (autumn 2021)	m	22	1	0	1	0	1 (compulsory courses)	1 (seminars)	4.1	2.484848484848485	3.055555555555556	1.8	2.8333333333333335	2.4	2	5.075173815233827	NA	7.280008820376316
273	41	1 (autumn 2021)	f	21	1	0	1	0	1 (compulsory courses)	1 (seminars)	4.7	2.484848484848485	3.055555555555556	1.8	2.8333333333333335	2.4	2	4.852030263919617	0.07446989097242235	7.215646066117359
274	41	1 (autumn 2021)	f	21	1	0	1	0	2 (compulsory electives)	1 (seminars)	5	2.484848484848485	3.055555555555556	1.8	2.8333333333333335	2.4	2	3.58351893845611	1.035968265430416	5.805986573144244
275	41	1 (autumn 2021)	m	24	1	0	1	0	NA	1 (seminars)	4	2.484848484848485	3.055555555555556	1.8	2.8333333333333335	2.4	2	4.189654742026425	0.607260948400997	6.425007292239426
276	41	1 (autumn 2021)	f	21	1	0	1	0	1 (compulsory courses)	3 (combination)	3.2	2.484848484848485	3.055555555555556	1.8	2.8333333333333335	2.4	2	3.6109179126442243	1.0872175074046737	5.6753767649236435
277	41	1 (autumn 2021)	f	20	1	0	1	0	1 (compulsory courses)	1 (seminars)	4.2	2.484848484848485	3.055555555555556	1.8	2.8333333333333335	2.4	2	3.5553480614894135	1.108376963635286	5.768846619984586
278	41	1 (autumn 2021)	f	20	1	0	1	0	1 (compulsory courses)	3 (combination)	4.8	2.484848484848485	3.055555555555556	1.8	2.8333333333333335	2.4	2	3.091042453358316	1.7482618024777588	4.8996702329805615
279	41	1 (autumn 2021)	f	19	1	0	1	0	2 (compulsory electives)	1 (seminars)	4.2	2.484848484848485	3.055555555555556	1.8	2.8333333333333335	2.4	2	4.343805421853684	0.31953842661474535	6.541793288838551
280	41	1 (autumn 2021)	f	20	1	0	1	0	1 (compulsory courses)	1 (seminars)	5	2.484848484848485	3.055555555555556	1.8	2.8333333333333335	2.4	2	3.9318256327243257	0.9657225816965436	5.969758556458264
281	41	1 (autumn 2021)	f	21	1	0	1	0	1 (compulsory courses)	1 (seminars)	4.7	2.484848484848485	3.055555555555556	1.8	2.8333333333333335	2.4	2	4.060443010546419	0.5735656081205847	6.2195930974738705
282	41	1 (autumn 2021)	f	26	1	0	1	0	1 (compulsory courses)	1 (seminars)	4.9	2.484848484848485	3.055555555555556	1.8	2.8333333333333335	2.4	2	4.30406509320417	0.4225738901270652	6.648697984202246
283	41	1 (autumn 2021)	m	22	1	0	1	0	NA	1 (seminars)	3.7	2.484848484848485	3.055555555555556	1.8	2.8333333333333335	2.4	2	4.1588830833596715	0.8000633808403814	6.5392327825410765
284	42	1 (autumn 2021)	f	24	1	0	1	0	3 (elective courses)	1 (seminars)	4.8	2.727272727272727	3	2.4	2.666666666666667	2.933333333333333	2.333333333333333	3.295836866004329	1.1104919389527208	5.447260665316698
285	42	1 (autumn 2021)	f	20	1	0	1	0	3 (elective courses)	1 (seminars)	4.5	2.727272727272727	3	2.4	2.666666666666667	2.933333333333333	2.333333333333333	4.02535169073515	0.5669830051403935	6.606135785458435
286	42	1 (autumn 2021)	m	20	1	0	0	1	1 (compulsory courses)	3 (combination)	4.5	2.727272727272727	3	2.4	2.666666666666667	2.933333333333333	2.333333333333333	4.418840607796598	0.20584204955516894	6.312758832745014
287	42	1 (autumn 2021)	f	19	1	0	1	0	NA	1 (seminars)	4.9	2.727272727272727	3	2.4	2.666666666666667	2.933333333333333	2.333333333333333	3.4965075614664802	1.0012724219804425	5.677673787658431
288	42	1 (autumn 2021)	f	21	1	0	1	0	2 (compulsory electives)	1 (seminars)	4.6	2.727272727272727	3	2.4	2.666666666666667	2.933333333333333	2.333333333333333	4.5217885770490405	0.36649146956364664	6.944309798636465
289	42	1 (autumn 2021)	f	24	1	0	1	0	1 (compulsory courses)	1 (seminars)	5	2.727272727272727	3	2.4	2.666666666666667	2.933333333333333	2.333333333333333	4.2626798770413155	0.5874227582901848	6.8966467918609595
290	42	1 (autumn 2021)	f	20	1	0	1	0	1 (compulsory courses)	1 (seminars)	4.9	2.727272727272727	3	2.4	2.666666666666667	2.933333333333333	2.333333333333333	4.219507705176107	0.3870630918839571	6.5055625117526485
291	42	1 (autumn 2021)	f	19	1	0	1	0	1 (compulsory courses)	1 (seminars)	2.9	2.727272727272727	3	2.4	2.666666666666667	2.933333333333333	2.333333333333333	3.713572066704308	1.1629846556070835	6.075044982433603
292	44	1 (autumn 2021)	f	23	0	1	1	0	1 (compulsory courses)	2 (lectures)	5	2.5454545454545454	3.0555555555555554	1.9333333333333331	2.8333333333333335	2.8	1.3333333333333337	3.1354942159291497	1.1095166015825662	6.520995794714519
293	44	1 (autumn 2021)	f	23	0	1	1	0	1 (compulsory courses)	2 (lectures)	4.9	2.5454545454545454	3.0555555555555554	1.9333333333333331	2.8333333333333335	2.8	1.3333333333333337	2.9444389791664403	1.5614785855986182	6.096030475752463
294	44	1 (autumn 2021)	f	23	0	1	1	0	1 (compulsory courses)	2 (lectures)	5	2.5454545454545454	3.0555555555555554	1.9333333333333331	2.8333333333333335	2.8	1.3333333333333337	3.1780538303479458	1.1804774259200959	6.703463669202503
295	44	1 (autumn 2021)	f	23	0	1	1	0	1 (compulsory courses)	2 (lectures)	5	2.5454545454545454	3.0555555555555554	1.9333333333333331	2.8333333333333335	2.8	1.3333333333333337	3.784189633918261	1.101558140510082	6.870348667323815
296	44	1 (autumn 2021)	f	24	0	1	1	0	1 (compulsory courses)	2 (lectures)	3.3	2.5454545454545454	3.0555555555555554	1.9333333333333331	2.8333333333333335	2.8	1.3333333333333337	3.9512437185814275	1.0226667719651072	7.6367944407431985
297	46	1 (autumn 2021)	f	21	1	0	1	0	2 (compulsory electives)	3 (combination)	4.9	4.151515151515151	4.444444444444445	3.8	3.833333333333333	4.133333333333333	4.833333333333334	4.1588830833596715	0.8047077959831916	6.821554203873552
298	46	1 (autumn 2021)	f	21	1	0	1	0	2 (compulsory electives)	1 (seminars)	4.9	4.151515151515151	4.444444444444445	3.8	3.833333333333333	4.133333333333333	4.833333333333334	3.7612001156935624	1.291062368024109	6.440653131974367
299	46	1 (autumn 2021)	f	21	1	0	1	0	2 (compulsory electives)	2 (lectures)	4.6	4.151515151515151	4.444444444444445	3.8	3.833333333333333	4.133333333333333	4.833333333333334	5.187385805840755	0.060937537897440684	7.641021268062819
300	46	1 (autumn 2021)	f	23	1	0	1	0	2 (compulsory electives)	3 (combination)	4.3	4.151515151515151	4.444444444444445	3.8	3.833333333333333	4.133333333333333	4.833333333333334	2.6390573296152584	2.0650036187223284	5.164081434200499
301	46	1 (autumn 2021)	f	22	1	0	1	0	2 (compulsory electives)	3 (combination)	4.6	4.151515151515151	4.444444444444445	3.8	3.833333333333333	4.133333333333333	4.833333333333334	4.543294782270004	0.5220341801308415	7.060379128772785
302	46	1 (autumn 2021)	f	22	1	0	1	0	2 (compulsory electives)	2 (lectures)	3.3	4.151515151515151	4.444444444444445	3.8	3.833333333333333	4.133333333333333	4.833333333333334	4.61512051684126	0.22068119499666544	7.028832190199036
303	46	1 (autumn 2021)	m	24	1	0	1	0	2 (compulsory electives)	3 (combination)	4.6	4.151515151515151	4.444444444444445	3.8	3.833333333333333	4.133333333333333	4.833333333333334	3.7376696182833684	1.1844173805838716	6.129477889903949
304	46	1 (autumn 2021)	m	21	1	0	1	0	2 (compulsory electives)	1 (seminars)	4.3	4.151515151515151	4.444444444444445	3.8	3.833333333333333	4.133333333333333	4.833333333333334	4.477336814478207	0.43029603603212785	7.1769983068566265
305	46	1 (autumn 2021)	f	23	1	0	1	0	2 (compulsory electives)	2 (lectures)	4.8	4.151515151515151	4.444444444444445	3.8	3.833333333333333	4.133333333333333	4.833333333333334	4.787491742782046	0.22681339498046135	7.200891202116382
306	46	1 (autumn 2021)	f	24	1	0	1	0	1 (compulsory courses)	2 (lectures)	2	4.151515151515151	4.444444444444445	3.8	3.833333333333333	4.133333333333333	4.833333333333334	3.5263605246161616	1.1713634759956886	5.63509416219668
307	46	1 (autumn 2021)	f	22	1	0	1	0	2 (compulsory electives)	2 (lectures)	3.6	4.151515151515151	4.444444444444445	3.8	3.833333333333333	4.133333333333333	4.833333333333334	4.7535901911063645	0.4581185220717802	7.8180860106089884
308	47	1 (autumn 2021)	f	21	1	0	1	0	1 (compulsory courses)	1 (seminars)	5	2.606060606060606	2.9444444444444446	2.2	2.5	2.8666666666666667	2.1666666666666665	4.189654742026425	0.2583406165529595	5.933506198232126
309	47	1 (autumn 2021)	f	21	1	0	1	0	1 (compulsory courses)	3 (combination)	4.9	2.606060606060606	2.9444444444444446	2.2	2.5	2.8666666666666667	2.1666666666666665	3.7612001156935624	1.4159818868878777	5.474521987079295
310	47	1 (autumn 2021)	f	20	1	0	1	0	1 (compulsory courses)	3 (combination)	4.1	2.606060606060606	2.9444444444444446	2.2	2.5	2.8666666666666667	2.1666666666666665	3.9512437185814275	0.8604942618827996	5.985140147972
311	47	1 (autumn 2021)	m	22	1	0	1	0	1 (compulsory courses)	2 (lectures)	4.5	2.606060606060606	2.9444444444444446	2.2	2.5	2.8666666666666667	2.1666666666666665	3.6888794541139363	1.11590126279713	5.1881188069683395
312	47	1 (autumn 2021)	f	22	1	0	1	0	1 (compulsory courses)	3 (combination)	4.4	2.606060606060606	2.9444444444444446	2.2	2.5	2.8666666666666667	2.1666666666666665	3.8066624897703196	0.8418689863327928	5.709334135198394
313	47	1 (autumn 2021)	m	22	1	0	1	0	1 (compulsory courses)	3 (combination)	4.1	2.606060606060606	2.9444444444444446	2.2	2.5	2.8666666666666667	2.1666666666666665	2.1972245773362196	1.850114678184236	4.279925907340658
314	47	1 (autumn 2021)	f	20	1	0	1	0	1 (compulsory courses)	2 (lectures)	4.5	2.606060606060606	2.9444444444444446	2.2	2.5	2.8666666666666667	2.1666666666666665	3.6888794541139363	0.9566407926328401	5.590344577036544
315	47	1 (autumn 2021)	f	21	1	0	1	0	1 (compulsory courses)	2 (lectures)	4.4	2.606060606060606	2.9444444444444446	2.2	2.5	2.8666666666666667	2.1666666666666665	4.394449154672439	0.1996356771745143	6.2886383073624845
316	47	1 (autumn 2021)	f	20	1	0	1	0	1 (compulsory courses)	2 (lectures)	4.3	2.606060606060606	2.9444444444444446	2.2	2.5	2.8666666666666667	2.1666666666666665	2.70805020110221	2.2055200284974092	4.373490303651595
317	47	1 (autumn 2021)	f	21	1	0	1	0	1 (compulsory courses)	2 (lectures)	4.3	2.606060606060606	2.9444444444444446	2.2	2.5	2.8666666666666667	2.1666666666666665	4.553876891600541	NA	5.591755556062214
318	47	1 (autumn 2021)	f	21	1	0	1	0	1 (compulsory courses)	3 (combination)	5	2.606060606060606	2.9444444444444446	2.2	2.5	2.8666666666666667	2.1666666666666665	4.110873864173311	0.47675451628733406	5.223843674419117
319	47	1 (autumn 2021)	f	20	1	0	1	0	1 (compulsory courses)	2 (lectures)	4.6	2.606060606060606	2.9444444444444446	2.2	2.5	2.8666666666666667	2.1666666666666665	3.6375861597263857	1.1550488383542608	5.148321403707199
320	47	1 (autumn 2021)	f	20	1	0	1	0	1 (compulsory courses)	3 (combination)	4.2	2.606060606060606	2.9444444444444446	2.2	2.5	2.8666666666666667	2.1666666666666665	4.007333185232471	0.5515623429493361	4.699303669528502
321	47	1 (autumn 2021)	f	20	1	0	1	0	1 (compulsory courses)	2 (lectures)	4.4	2.606060606060606	2.9444444444444446	2.2	2.5	2.8666666666666667	2.1666666666666665	3.367295829986474	0.7671422727279703	4.657628762370077
322	47	1 (autumn 2021)	f	20	1	0	1	0	1 (compulsory courses)	1 (seminars)	4.9	2.606060606060606	2.9444444444444446	2.2	2.5	2.8666666666666667	2.1666666666666665	3.828641396489095	0.7595696197550392	5.752869683235956
323	47	1 (autumn 2021)	f	21	1	0	1	0	1 (compulsory courses)	2 (lectures)	4	2.606060606060606	2.9444444444444446	2.2	2.5	2.8666666666666667	2.1666666666666665	3.828641396489095	0.6193442088426	5.684209074816744
324	47	1 (autumn 2021)	f	20	1	0	1	0	1 (compulsory courses)	3 (combination)	3.4	2.606060606060606	2.9444444444444446	2.2	2.5	2.8666666666666667	2.1666666666666665	3.871201010907891	0.9360735062200731	5.048418602408293
325	47	1 (autumn 2021)	f	19	1	0	1	0	1 (compulsory courses)	2 (lectures)	4	2.606060606060606	2.9444444444444446	2.2	2.5	2.8666666666666667	2.1666666666666665	4.382026634673881	0.23383320219308654	6.008454133343981
326	47	1 (autumn 2021)	f	20	1	0	1	0	1 (compulsory courses)	2 (lectures)	3.3	2.606060606060606	2.9444444444444446	2.2	2.5	2.8666666666666667	2.1666666666666665	3.6375861597263857	0.9128331184044669	4.5755092658566365
327	47	1 (autumn 2021)	f	21	1	0	1	0	1 (compulsory courses)	3 (combination)	1.1	2.606060606060606	2.9444444444444446	2.2	2.5	2.8666666666666667	2.1666666666666665	2.8903717578961645	1.3129741529907948	5.08660819285949
328	47	1 (autumn 2021)	f	21	1	0	1	0	1 (compulsory courses)	3 (combination)	4.6	2.606060606060606	2.9444444444444446	2.2	2.5	2.8666666666666667	2.1666666666666665	4.442651256490317	0.11448913773400757	6.085384636290075
329	47	1 (autumn 2021)	f	21	1	0	1	0	1 (compulsory courses)	2 (lectures)	4.9	2.606060606060606	2.9444444444444446	2.2	2.5	2.8666666666666667	2.1666666666666665	4.465908118654584	0.41111839366939174	6.073960084589293
330	47	1 (autumn 2021)	f	21	1	0	1	0	1 (compulsory courses)	3 (combination)	4.8	2.606060606060606	2.9444444444444446	2.2	2.5	2.8666666666666667	2.1666666666666665	3.4965075614664802	0.860405673921657	4.75114079679401
331	47	1 (autumn 2021)	f	20	1	0	1	0	1 (compulsory courses)	2 (lectures)	3.7	2.606060606060606	2.9444444444444446	2.2	2.5	2.8666666666666667	2.1666666666666665	3.1780538303479458	1.2873163417357731	4.764159315830742
332	47	1 (autumn 2021)	f	20	1	0	1	0	1 (compulsory courses)	2 (lectures)	3.6	2.606060606060606	2.9444444444444446	2.2	2.5	2.8666666666666667	2.1666666666666665	3.9318256327243257	0.6101798766007802	5.477724108163136
333	47	1 (autumn 2021)	f	22	1	0	1	0	1 (compulsory courses)	3 (combination)	4.7	2.606060606060606	2.9444444444444446	2.2	2.5	2.8666666666666667	2.1666666666666665	2.8903717578961645	1.3777783304632658	4.855734332878293
334	47	1 (autumn 2021)	f	20	1	0	1	0	1 (compulsory courses)	2 (lectures)	4.7	2.606060606060606	2.9444444444444446	2.2	2.5	2.8666666666666667	2.1666666666666665	4.060443010546419	0.7906931064968674	5.886198637934554
335	47	1 (autumn 2021)	f	20	1	0	1	0	1 (compulsory courses)	3 (combination)	4.8	2.606060606060606	2.9444444444444446	2.2	2.5	2.8666666666666667	2.1666666666666665	3.4011973816621555	0.6970219849415241	5.397915066258808
336	47	1 (autumn 2021)	f	20	1	0	1	0	1 (compulsory courses)	2 (lectures)	4	2.606060606060606	2.9444444444444446	2.2	2.5	2.8666666666666667	2.1666666666666665	4.2626798770413155	0.3705283291369638	5.9231671990870485
337	47	1 (autumn 2021)	f	21	1	0	1	0	1 (compulsory courses)	2 (lectures)	4.5	2.606060606060606	2.9444444444444446	2.2	2.5	2.8666666666666667	2.1666666666666665	3.9512437185814275	1.0034832555575088	5.66026793974279
338	47	1 (autumn 2021)	f	21	1	0	1	0	1 (compulsory courses)	3 (combination)	4.8	2.606060606060606	2.9444444444444446	2.2	2.5	2.8666666666666667	2.1666666666666665	3.367295829986474	1.4919123293392857	5.468855088229702
339	47	1 (autumn 2021)	f	21	1	0	1	0	1 (compulsory courses)	2 (lectures)	4.7	2.606060606060606	2.9444444444444446	2.2	2.5	2.8666666666666667	2.1666666666666665	2.995732273553991	1.7281289884686384	5.21119857518406
340	47	1 (autumn 2021)	f	20	1	0	1	0	1 (compulsory courses)	2 (lectures)	4.2	2.606060606060606	2.9444444444444446	2.2	2.5	2.8666666666666667	2.1666666666666665	4.718498871295094	0.2751502841035775	6.4318643949627665
341	47	1 (autumn 2021)	f	20	1	0	1	0	1 (compulsory courses)	2 (lectures)	3.3	2.606060606060606	2.9444444444444446	2.2	2.5	2.8666666666666667	2.1666666666666665	3.1354942159291497	1.6683022195592194	4.992512757005214
342	47	1 (autumn 2021)	f	20	1	0	1	0	1 (compulsory courses)	2 (lectures)	4.6	2.606060606060606	2.9444444444444446	2.2	2.5	2.8666666666666667	2.1666666666666665	4.143134726391533	0.30802363867298094	5.669053091624702
343	47	1 (autumn 2021)	f	21	1	0	1	0	1 (compulsory courses)	2 (lectures)	4.1	2.606060606060606	2.9444444444444446	2.2	2.5	2.8666666666666667	2.1666666666666665	3.295836866004329	1.0150610491298988	5.136900249523187
344	48	1 (autumn 2021)	f	28	0	1	1	0	3 (elective courses)	NA	4.2	2.121212121212121	2.4444444444444446	1.7333333333333334	2.1666666666666665	2.2	1.8333333333333337	2.5649493574615367	2.2174112675585738	6.0924399707147465
345	48	1 (autumn 2021)	f	24	1	1	1	0	3 (elective courses)	NA	3.9	2.121212121212121	2.4444444444444446	1.7333333333333334	2.1666666666666665	2.2	1.8333333333333337	3.6635616461296463	1.7593137000083365	6.581701583685797
346	48	1 (autumn 2021)	f	21	1	0	1	0	3 (elective courses)	NA	4.5	2.121212121212121	2.4444444444444446	1.7333333333333334	2.1666666666666665	2.2	1.8333333333333337	3.4011973816621555	1.5779948687934005	7.040448265273985
347	48	1 (autumn 2021)	f	25	1	0	1	0	3 (elective courses)	3 (combination)	3.7	2.121212121212121	2.4444444444444446	1.7333333333333334	2.1666666666666665	2.2	1.8333333333333337	2.3978952727983707	2.66615846860941	5.215243115261087
348	48	1 (autumn 2021)	f	24	1	1	1	0	3 (elective courses)	2 (lectures)	4.8	2.121212121212121	2.4444444444444446	1.7333333333333334	2.1666666666666665	2.2	1.8333333333333337	3.4339872044851463	1.8001741806454743	6.8515046070506544
349	48	1 (autumn 2021)	o	21	1	0	1	0	3 (elective courses)	2 (lectures)	3.8	2.121212121212121	2.4444444444444446	1.7333333333333334	2.1666666666666665	2.2	1.8333333333333337	3.4657359027997265	2.0088246417421916	6.892932936222324
350	48	1 (autumn 2021)	f	21	1	0	1	0	3 (elective courses)	NA	5	2.121212121212121	2.4444444444444446	1.7333333333333334	2.1666666666666665	2.2	1.8333333333333337	3.9318256327243257	0.9111105239925665	7.580807805696091
351	48	1 (autumn 2021)	f	21	1	0	1	0	2 (compulsory electives)	3 (combination)	4.1	2.121212121212121	2.4444444444444446	1.7333333333333334	2.1666666666666665	2.2	1.8333333333333337	4.02535169073515	0.7452911429183046	6.909229751950521
352	48	1 (autumn 2021)	m	23	0	1	1	0	3 (elective courses)	2 (lectures)	2.6	2.121212121212121	2.4444444444444446	1.7333333333333334	2.1666666666666665	2.2	1.8333333333333337	3.1354942159291497	1.4529422038359574	6.477039238220356
353	48	1 (autumn 2021)	f	21	0	1	1	0	3 (elective courses)	NA	3.9	2.121212121212121	2.4444444444444446	1.7333333333333334	2.1666666666666665	2.2	1.8333333333333337	3.1354942159291497	1.2268655100342511	6.742123144250242
354	48	1 (autumn 2021)	m	24	1	0	1	0	3 (elective courses)	2 (lectures)	3.7	2.121212121212121	2.4444444444444446	1.7333333333333334	2.1666666666666665	2.2	1.8333333333333337	2.0794415416798357	1.8982604620914236	5.429327504968251
355	48	1 (autumn 2021)	f	22	1	0	1	0	3 (elective courses)	2 (lectures)	4.2	2.121212121212121	2.4444444444444446	1.7333333333333334	2.1666666666666665	2.2	1.8333333333333337	1.791759469228055	2.876103435693586	4.508538915348185
356	48	1 (autumn 2021)	f	23	1	0	1	0	3 (elective courses)	NA	4.1	2.121212121212121	2.4444444444444446	1.7333333333333334	2.1666666666666665	2.2	1.8333333333333337	3.912023005428146	1.0064152906507742	7.271919850808146
357	48	1 (autumn 2021)	m	22	1	0	1	0	3 (elective courses)	NA	4	2.121212121212121	2.4444444444444446	1.7333333333333334	2.1666666666666665	2.2	1.8333333333333337	3.091042453358316	1.5920537372964725	6.719667877878082
358	48	1 (autumn 2021)	m	23	1	0	1	0	3 (elective courses)	NA	3.8	2.121212121212121	2.4444444444444446	1.7333333333333334	2.1666666666666665	2.2	1.8333333333333337	3.912023005428146	0.9073937351552348	6.925331928322495
359	48	1 (autumn 2021)	f	21	1	0	1	0	3 (elective courses)	2 (lectures)	4.1	2.121212121212121	2.4444444444444446	1.7333333333333334	2.1666666666666665	2.2	1.8333333333333337	2.9444389791664403	1.2794008076866559	5.730133566186699
360	48	1 (autumn 2021)	m	22	1	0	1	0	3 (elective courses)	2 (lectures)	2.5	2.121212121212121	2.4444444444444446	1.7333333333333334	2.1666666666666665	2.2	1.8333333333333337	1.0986122886681098	1.1901766372111477	NA
361	48	1 (autumn 2021)	m	20	0	1	1	0	3 (elective courses)	3 (combination)	4.9	2.121212121212121	2.4444444444444446	1.7333333333333334	2.1666666666666665	2.2	1.8333333333333337	4.1588830833596715	0.5894578124134018	7.605316191466849
362	48	1 (autumn 2021)	f	21	1	0	1	0	3 (elective courses)	NA	5	2.121212121212121	2.4444444444444446	1.7333333333333334	2.1666666666666665	2.2	1.8333333333333337	3.6375861597263857	0.9095577906128646	7.012397212197106
363	48	1 (autumn 2021)	f	19	1	0	1	0	3 (elective courses)	NA	3.5	2.121212121212121	2.4444444444444446	1.7333333333333334	2.1666666666666665	2.2	1.8333333333333337	3.258096538021482	1.1759582949312344	5.816985669464119
364	48	1 (autumn 2021)	f	27	1	0	0	1	3 (elective courses)	NA	5	2.121212121212121	2.4444444444444446	1.7333333333333334	2.1666666666666665	2.2	1.8333333333333337	2.302585092994046	1.789879191644474	4.148112186546024
365	48	1 (autumn 2021)	m	18	1	0	1	0	NA	3 (combination)	2.9	2.121212121212121	2.4444444444444446	1.7333333333333334	2.1666666666666665	2.2	1.8333333333333337	5.0369526024136295	NA	7.328224448584584
366	48	1 (autumn 2021)	f	20	1	0	1	0	2 (compulsory electives)	2 (lectures)	4.9	2.121212121212121	2.4444444444444446	1.7333333333333334	2.1666666666666665	2.2	1.8333333333333337	2.833213344056216	2.3574026123957283	6.659372250200932
367	48	1 (autumn 2021)	f	23	0	1	1	1	3 (elective courses)	NA	5	2.121212121212121	2.4444444444444446	1.7333333333333334	2.1666666666666665	2.2	1.8333333333333337	1.6094379124341003	2.2692360587119715	3.5611782091815045
368	48	1 (autumn 2021)	m	23	0	1	1	0	3 (elective courses)	2 (lectures)	4.2	2.121212121212121	2.4444444444444446	1.7333333333333334	2.1666666666666665	2.2	1.8333333333333337	3.7612001156935624	0.7708065840267038	7.313991233426875
369	48	1 (autumn 2021)	f	24	0	1	1	0	3 (elective courses)	2 (lectures)	5	2.121212121212121	2.4444444444444446	1.7333333333333334	2.1666666666666665	2.2	1.8333333333333337	3.044522437723423	1.7614890075878604	6.167967905221704
370	48	1 (autumn 2021)	m	36	0	1	1	0	3 (elective courses)	NA	5	2.121212121212121	2.4444444444444446	1.7333333333333334	2.1666666666666665	2.2	1.8333333333333337	2.302585092994046	2.4132359125804186	6.137491986439672
371	48	1 (autumn 2021)	f	20	0	1	1	0	3 (elective courses)	2 (lectures)	2.8	2.121212121212121	2.4444444444444446	1.7333333333333334	2.1666666666666665	2.2	1.8333333333333337	3.713572066704308	1.1361542591354967	6.69427419317056
372	48	1 (autumn 2021)	f	22	1	0	1	0	3 (elective courses)	2 (lectures)	3.7	2.121212121212121	2.4444444444444446	1.7333333333333334	2.1666666666666665	2.2	1.8333333333333337	3.044522437723423	1.8689396786681634	5.578784772302266
373	48	1 (autumn 2021)	f	19	0	1	1	0	3 (elective courses)	NA	3.2	2.121212121212121	2.4444444444444446	1.7333333333333334	2.1666666666666665	2.2	1.8333333333333337	3.4339872044851463	1.188228648594239	6.759503356268145
374	48	1 (autumn 2021)	m	19	1	0	1	0	3 (elective courses)	2 (lectures)	4.2	2.121212121212121	2.4444444444444446	1.7333333333333334	2.1666666666666665	2.2	1.8333333333333337	3.258096538021482	1.3901277232589844	6.551706434229168
375	48	1 (autumn 2021)	m	19	0	1	1	0	3 (elective courses)	NA	4.4	2.121212121212121	2.4444444444444446	1.7333333333333334	2.1666666666666665	2.2	1.8333333333333337	2.8903717578961645	1.4947440031657138	5.626756300508912
376	48	1 (autumn 2021)	f	20	0	1	1	0	3 (elective courses)	2 (lectures)	4.8	2.121212121212121	2.4444444444444446	1.7333333333333334	2.1666666666666665	2.2	1.8333333333333337	3.2188758248682006	2.0187132260157603	5.488599864298258
377	48	1 (autumn 2021)	f	19	1	1	1	0	3 (elective courses)	1 (seminars)	2.4	2.121212121212121	2.4444444444444446	1.7333333333333334	2.1666666666666665	2.2	1.8333333333333337	3.784189633918261	1.0814348383294825	6.106818574012122
378	48	1 (autumn 2021)	m	20	0	1	1	0	3 (elective courses)	NA	3	2.121212121212121	2.4444444444444446	1.7333333333333334	2.1666666666666665	2.2	1.8333333333333337	3.784189633918261	0.9617659863606722	6.869134409142692
379	48	1 (autumn 2021)	m	20	1	0	1	0	3 (elective courses)	NA	3.3	2.121212121212121	2.4444444444444446	1.7333333333333334	2.1666666666666665	2.2	1.8333333333333337	2.70805020110221	2.585388287365319	5.687078073200883
380	48	1 (autumn 2021)	m	19	0	1	1	0	3 (elective courses)	2 (lectures)	3.8	2.121212121212121	2.4444444444444446	1.7333333333333334	2.1666666666666665	2.2	1.8333333333333337	3.2188758248682006	1.3919999139830628	5.863489681578229
381	48	1 (autumn 2021)	f	20	1	0	1	0	3 (elective courses)	2 (lectures)	3.5	2.121212121212121	2.4444444444444446	1.7333333333333334	2.1666666666666665	2.2	1.8333333333333337	3.295836866004329	1.382371776373583	6.339139361208213
382	48	1 (autumn 2021)	f	19	1	0	1	0	3 (elective courses)	NA	3.3	2.121212121212121	2.4444444444444446	1.7333333333333334	2.1666666666666665	2.2	1.8333333333333337	0.6931471805599453	NA	3.8039564999183377
383	48	1 (autumn 2021)	m	22	0	1	1	0	3 (elective courses)	2 (lectures)	4.1	2.121212121212121	2.4444444444444446	1.7333333333333334	2.1666666666666665	2.2	1.8333333333333337	3.332204510175204	0.7887982529982351	6.350934982838983
384	48	1 (autumn 2021)	m	26	0	0	1	0	NA	NA	3.6	2.121212121212121	2.4444444444444446	1.7333333333333334	2.1666666666666665	2.2	1.8333333333333337	1.6094379124341003	1.998757989709554	4.933179845046388
385	48	1 (autumn 2021)	f	50	1	0	0	1	3 (elective courses)	3 (combination)	4.5	2.121212121212121	2.4444444444444446	1.7333333333333334	2.1666666666666665	2.2	1.8333333333333337	3.6888794541139363	0.9938365713608982	6.968886868312192
386	52	1 (autumn 2021)	f	24	0	1	1	0	3 (elective courses)	2 (lectures)	4.8	3.090909090909091	3.5	2.6	3	3	3.5	2.772588722239781	1.794389423056774	5.096204960166323
387	52	1 (autumn 2021)	f	19	1	0	1	0	3 (elective courses)	3 (combination)	5	3.090909090909091	3.5	2.6	3	3	3.5	3.58351893845611	1.2298110195129546	6.344288537246048
388	52	1 (autumn 2021)	f	24	1	0	1	0	3 (elective courses)	NA	5	3.090909090909091	3.5	2.6	3	3	3.5	4.127134385045092	0.924616082301662	6.952970863814964
389	52	1 (autumn 2021)	f	23	1	0	1	0	NA	3 (combination)	4.9	3.090909090909091	3.5	2.6	3	3	3.5	2.6390573296152584	1.7059904810601156	5.331562730757583
390	52	1 (autumn 2021)	m	22	1	0	1	0	3 (elective courses)	2 (lectures)	3.7	3.090909090909091	3.5	2.6	3	3	3.5	3.7376696182833684	1.030367132120405	6.581275293386657
391	52	1 (autumn 2021)	f	27	1	0	1	0	3 (elective courses)	3 (combination)	4.2	3.090909090909091	3.5	2.6	3	3	3.5	3.828641396489095	0.7941174733069862	6.460218027834686
392	52	1 (autumn 2021)	m	22	0	1	1	0	3 (elective courses)	1 (seminars)	4.2	3.090909090909091	3.5	2.6	3	3	3.5	4.454347296253507	0.43998929395229053	7.43311989952509
393	52	1 (autumn 2021)	f	23	0	1	1	0	3 (elective courses)	2 (lectures)	4.8	3.090909090909091	3.5	2.6	3	3	3.5	4.143134726391533	0.7464503617707768	6.788741873851676
394	52	1 (autumn 2021)	f	18	1	0	1	0	3 (elective courses)	2 (lectures)	4.6	3.090909090909091	3.5	2.6	3	3	3.5	3.7376696182833684	1.073665039082396	6.693951961873858
395	52	1 (autumn 2021)	o	21	1	0	1	0	3 (elective courses)	3 (combination)	4.5	3.090909090909091	3.5	2.6	3	3	3.5	3.5263605246161616	1.0358719297232997	6.103984879549852
396	52	1 (autumn 2021)	f	20	1	0	1	0	1 (compulsory courses)	2 (lectures)	2.9	3.090909090909091	3.5	2.6	3	3	3.5	4.07753744390572	0.5524254792796817	6.628071615612439
397	52	1 (autumn 2021)	f	19	1	0	1	0	2 (compulsory electives)	2 (lectures)	3.7	3.090909090909091	3.5	2.6	3	3	3.5	4.007333185232471	0.5281045629325704	6.835139253214848
398	52	1 (autumn 2021)	f	19	1	0	1	0	2 (compulsory electives)	2 (lectures)	4.4	3.090909090909091	3.5	2.6	3	3	3.5	4.77912349311153	0.23878124875904647	7.336486453198135
399	52	1 (autumn 2021)	f	22	0	1	1	0	2 (compulsory electives)	2 (lectures)	5	3.090909090909091	3.5	2.6	3	3	3.5	4.02535169073515	0.781401770148893	6.763760252749943
400	52	1 (autumn 2021)	f	20	1	0	1	0	2 (compulsory electives)	1 (seminars)	5	3.090909090909091	3.5	2.6	3	3	3.5	3.58351893845611	1.1136319150673637	6.214875131038901
401	52	1 (autumn 2021)	m	19	0	1	1	0	3 (elective courses)	3 (combination)	3.2	3.090909090909091	3.5	2.6	3	3	3.5	4.02535169073515	1.0232850480404123	6.485354184259072
402	52	1 (autumn 2021)	f	20	1	0	1	0	2 (compulsory electives)	2 (lectures)	4.9	3.090909090909091	3.5	2.6	3	3	3.5	3.6109179126442243	1.2048421921567483	6.001260045805753
403	57	1 (autumn 2021)	m	20	1	0	1	0	1 (compulsory courses)	1 (seminars)	4.2	1.0606060606060606	1.3333333333333337	0.7333333333333333	1.5	1.0666666666666669	0.16666666666666666	2.302585092994046	2.2498716991831667	4.7362228145693726
404	57	1 (autumn 2021)	f	19	1	0	1	0	1 (compulsory courses)	1 (seminars)	4.7	1.0606060606060606	1.3333333333333337	0.7333333333333333	1.5	1.0666666666666669	0.16666666666666666	2.833213344056216	1.8105422069881647	4.877550230423575
405	57	1 (autumn 2021)	m	21	1	0	1	0	1 (compulsory courses)	2 (lectures)	1.7	1.0606060606060606	1.3333333333333337	0.7333333333333333	1.5	1.0666666666666669	0.16666666666666666	1.0986122886681098	3.786023557244741	3.177061274435194
406	57	1 (autumn 2021)	f	21	1	0	1	0	1 (compulsory courses)	3 (combination)	3.7	1.0606060606060606	1.3333333333333337	0.7333333333333333	1.5	1.0666666666666669	0.16666666666666666	3.5263605246161616	1.3777262346928043	5.144343282923733
407	57	1 (autumn 2021)	f	44	1	0	0	1	1 (compulsory courses)	2 (lectures)	4.7	1.0606060606060606	1.3333333333333337	0.7333333333333333	1.5	1.0666666666666669	0.16666666666666666	3.7612001156935624	0.8317713931039196	5.630255530254355
408	57	1 (autumn 2021)	f	21	1	0	1	0	NA	3 (combination)	4.7	1.0606060606060606	1.3333333333333337	0.7333333333333333	1.5	1.0666666666666669	0.16666666666666666	3.367295829986474	1.465391735576082	5.334845154145269
409	57	1 (autumn 2021)	f	20	1	0	1	0	1 (compulsory courses)	3 (combination)	3.3	1.0606060606060606	1.3333333333333337	0.7333333333333333	1.5	1.0666666666666669	0.16666666666666666	2.3978952727983707	2.036122087027068	4.681822537509174
410	57	1 (autumn 2021)	f	19	1	1	1	1	1 (compulsory courses)	3 (combination)	4	1.0606060606060606	1.3333333333333337	0.7333333333333333	1.5	1.0666666666666669	0.16666666666666666	3.367295829986474	1.6283927550296597	5.312094084142352
411	57	1 (autumn 2021)	m	21	1	0	1	0	1 (compulsory courses)	1 (seminars)	5	1.0606060606060606	1.3333333333333337	0.7333333333333333	1.5	1.0666666666666669	0.16666666666666666	2.0794415416798357	2.0702656923170295	4.301208163210449
412	57	1 (autumn 2021)	f	20	1	0	1	0	1 (compulsory courses)	2 (lectures)	3.2	1.0606060606060606	1.3333333333333337	0.7333333333333333	1.5	1.0666666666666669	0.16666666666666666	3.332204510175204	1.1197651122761194	4.999495039878728
413	57	1 (autumn 2021)	f	27	1	0	0	1	1 (compulsory courses)	2 (lectures)	3.1	1.0606060606060606	1.3333333333333337	0.7333333333333333	1.5	1.0666666666666669	0.16666666666666666	2.5649493574615367	1.9388833760434738	4.560306128096541
414	57	1 (autumn 2021)	f	24	1	0	0	1	1 (compulsory courses)	3 (combination)	4.7	1.0606060606060606	1.3333333333333337	0.7333333333333333	1.5	1.0666666666666669	0.16666666666666666	1.6094379124341003	1.5417450834058206	4.088148938332138
415	57	1 (autumn 2021)	f	20	1	0	1	0	1 (compulsory courses)	3 (combination)	5	1.0606060606060606	1.3333333333333337	0.7333333333333333	1.5	1.0666666666666669	0.16666666666666666	2.9444389791664403	1.4654579155299496	4.633354951747227
416	57	1 (autumn 2021)	f	19	1	0	1	0	1 (compulsory courses)	3 (combination)	4.3	1.0606060606060606	1.3333333333333337	0.7333333333333333	1.5	1.0666666666666669	0.16666666666666666	3.4011973816621555	1.6192110611284862	5.716244186518533
417	59	1 (autumn 2021)	f	20	1	0	1	0	1 (compulsory courses)	2 (lectures)	2.9	1.393939393939394	2	0.6666666666666666	1	1.6666666666666667	1.5	2.833213344056216	1.5709830542044674	4.067920390842672
418	59	1 (autumn 2021)	f	19	1	0	1	0	1 (compulsory courses)	2 (lectures)	2.8	1.393939393939394	2	0.6666666666666666	1	1.6666666666666667	1.5	1.6094379124341003	2.676741544274219	3.902333354880629
419	59	1 (autumn 2021)	f	21	1	0	1	0	1 (compulsory courses)	2 (lectures)	4.1	1.393939393939394	2	0.6666666666666666	1	1.6666666666666667	1.5	3.2188758248682006	1.7468438085355702	6.265580755351856
420	59	1 (autumn 2021)	f	19	1	0	1	0	1 (compulsory courses)	2 (lectures)	2.8	1.393939393939394	2	0.6666666666666666	1	1.6666666666666667	1.5	2.4849066497880004	1.5345979829011804	5.213218301338285
421	59	1 (autumn 2021)	f	19	1	0	1	0	1 (compulsory courses)	2 (lectures)	2.7	1.393939393939394	2	0.6666666666666666	1	1.6666666666666667	1.5	2.5649493574615367	2.111092349109932	5.8677561224305075
422	59	1 (autumn 2021)	f	21	1	0	1	0	2 (compulsory electives)	2 (lectures)	4.5	1.393939393939394	2	0.6666666666666666	1	1.6666666666666667	1.5	0.6931471805599453	NA	3.3196257279683437
423	59	1 (autumn 2021)	f	19	1	0	1	0	1 (compulsory courses)	2 (lectures)	2.8	1.393939393939394	2	0.6666666666666666	1	1.6666666666666667	1.5	2.0794415416798357	2.2750931373570813	4.859692108433544
424	59	1 (autumn 2021)	f	19	1	0	1	0	2 (compulsory electives)	2 (lectures)	3.1	1.393939393939394	2	0.6666666666666666	1	1.6666666666666667	1.5	3.367295829986474	0.9656623448742633	5.275927217287201
425	59	1 (autumn 2021)	f	20	1	0	1	0	1 (compulsory courses)	2 (lectures)	3.3	1.393939393939394	2	0.6666666666666666	1	1.6666666666666667	1.5	2.772588722239781	1.6678754305537784	3.424199198118983
426	60	1 (autumn 2021)	f	25	0	1	1	0	2 (compulsory electives)	3 (combination)	5	1.6666666666666667	1.8888888888888888	1.4	1.5833333333333337	1.5333333333333334	2.166666666666667	3.1780538303479458	1.4985536670258826	4.977737804391651
427	60	1 (autumn 2021)	f	24	0	1	1	0	1 (compulsory courses)	3 (combination)	4.4	1.6666666666666667	1.8888888888888888	1.4	1.5833333333333337	1.5333333333333334	2.166666666666667	3.8501476017100584	1.0042650280180927	5.884205556743116
428	60	1 (autumn 2021)	f	23	0	1	1	0	1 (compulsory courses)	2 (lectures)	3.8	1.6666666666666667	1.8888888888888888	1.4	1.5833333333333337	1.5333333333333334	2.166666666666667	4.23410650459726	0.5569669945124154	5.57136524137604
429	60	1 (autumn 2021)	f	25	0	1	1	0	2 (compulsory electives)	3 (combination)	4.5	1.6666666666666667	1.8888888888888888	1.4	1.5833333333333337	1.5333333333333334	2.166666666666667	3.258096538021482	1.4600925317578013	5.180449581537816
430	60	1 (autumn 2021)	f	24	0	1	1	0	1 (compulsory courses)	3 (combination)	3.8	1.6666666666666667	1.8888888888888888	1.4	1.5833333333333337	1.5333333333333334	2.166666666666667	4.143134726391533	0.2394910163317115	5.207423590472171
431	60	1 (autumn 2021)	f	23	0	1	1	0	1 (compulsory courses)	3 (combination)	4.3	1.6666666666666667	1.8888888888888888	1.4	1.5833333333333337	1.5333333333333334	2.166666666666667	3.2188758248682006	1.35492493133145	4.101364138083869
432	60	1 (autumn 2021)	m	23	0	1	1	0	1 (compulsory courses)	3 (combination)	1.1	1.6666666666666667	1.8888888888888888	1.4	1.5833333333333337	1.5333333333333334	2.166666666666667	4.852030263919617	NA	5.983188444934958
433	4	2 (spring 2022)	f	25	1	0	1	0	3 (elective courses)	2 (lectures)	3.3	2.272727272727273	2.388888888888889	2.1333333333333333	3.3333333333333335	1.9333333333333331	1	3.295836866004329	1.9519399486921745	5.582562373511129
434	4	2 (spring 2022)	f	21	1	0	1	0	2 (compulsory electives)	2 (lectures)	3.8	2.272727272727273	2.388888888888889	2.1333333333333333	3.3333333333333335	1.9333333333333331	1	4.219507705176107	0.39246089406147644	5.934230079955886
435	4	2 (spring 2022)	f	20	1	0	1	0	3 (elective courses)	2 (lectures)	4.6	2.272727272727273	2.388888888888889	2.1333333333333333	3.3333333333333335	1.9333333333333331	1	2.833213344056216	2.0666208246791586	6.03506470143798
436	4	2 (spring 2022)	f	20	1	0	1	0	3 (elective courses)	2 (lectures)	4.8	2.272727272727273	2.388888888888889	2.1333333333333333	3.3333333333333335	1.9333333333333331	1	3.6888794541139363	1.0816210672121291	5.727156642417679
437	4	2 (spring 2022)	f	19	1	0	1	0	3 (elective courses)	2 (lectures)	4.8	2.272727272727273	2.388888888888889	2.1333333333333333	3.3333333333333335	1.9333333333333331	1	3.4339872044851463	1.6856820875787086	5.400281496010529
438	4	2 (spring 2022)	f	23	1	0	1	0	3 (elective courses)	2 (lectures)	4.6	2.272727272727273	2.388888888888889	2.1333333333333333	3.3333333333333335	1.9333333333333331	1	3.7612001156935624	1.1458889406458044	6.292484294635194
439	4	2 (spring 2022)	m	22	0	1	1	0	3 (elective courses)	2 (lectures)	3	2.272727272727273	2.388888888888889	2.1333333333333333	3.3333333333333335	1.9333333333333331	1	1.791759469228055	0.46972307035202465	4.232027049342052
440	5	2 (spring 2022)	f	24	1	0	1	0	3 (elective courses)	2 (lectures)	5	1.818181818181818	2	1.6	2.5	1.8	0.5	0	NA	3.126760535960395
441	5	2 (spring 2022)	f	21	1	0	1	0	3 (elective courses)	2 (lectures)	4	1.818181818181818	2	1.6	2.5	1.8	0.5	0	NA	2.8312506348883675
442	5	2 (spring 2022)	f	23	0	1	1	0	3 (elective courses)	3 (combination)	4.9	1.818181818181818	2	1.6	2.5	1.8	0.5	0	NA	2.90629371090675
443	5	2 (spring 2022)	f	21	1	0	1	0	3 (elective courses)	3 (combination)	4.3	1.818181818181818	2	1.6	2.5	1.8	0.5	1.3862943611198906	3.7039540788107232	3.714926163052037
444	5	2 (spring 2022)	m	21	1	0	1	0	3 (elective courses)	2 (lectures)	5	1.818181818181818	2	1.6	2.5	1.8	0.5	2.1972245773362196	1.6923805971675392	5.341047314203664
445	5	2 (spring 2022)	f	22	1	0	1	0	2 (compulsory electives)	2 (lectures)	4.6	1.818181818181818	2	1.6	2.5	1.8	0.5	3.5263605246161616	1.1444961015596362	6.318491660795648
446	5	2 (spring 2022)	f	36	1	0	0	1	3 (elective courses)	3 (combination)	5	1.818181818181818	2	1.6	2.5	1.8	0.5	0.6931471805599453	NA	NA
447	5	2 (spring 2022)	NA	22	1	0	1	0	3 (elective courses)	2 (lectures)	4.7	1.818181818181818	2	1.6	2.5	1.8	0.5	2.772588722239781	2.617884228599541	5.743452929215759
448	5	2 (spring 2022)	f	24	0	1	1	0	3 (elective courses)	2 (lectures)	5	1.818181818181818	2	1.6	2.5	1.8	0.5	3.4011973816621555	1.7477632568765198	5.5980549129449
449	5	2 (spring 2022)	f	23	0	1	1	0	3 (elective courses)	2 (lectures)	3.8	1.818181818181818	2	1.6	2.5	1.8	0.5	1.3862943611198906	3.063636764484984	3.147379823163131
450	5	2 (spring 2022)	m	23	0	1	1	0	3 (elective courses)	2 (lectures)	4.8	1.818181818181818	2	1.6	2.5	1.8	0.5	2.4849066497880004	2.113757060705884	5.551723070638833
451	5	2 (spring 2022)	f	21	1	0	1	0	2 (compulsory electives)	2 (lectures)	3.8	1.818181818181818	2	1.6	2.5	1.8	0.5	3.713572066704308	1.1073842300236556	5.922870287819511
452	5	2 (spring 2022)	f	21	1	0	1	0	3 (elective courses)	3 (combination)	5	1.818181818181818	2	1.6	2.5	1.8	0.5	3.58351893845611	2.5186930030305477	5.857122330227476
453	5	2 (spring 2022)	f	27	0	1	1	0	3 (elective courses)	2 (lectures)	5	1.818181818181818	2	1.6	2.5	1.8	0.5	2.6390573296152584	2.2357901890015217	4.892551287226654
454	5	2 (spring 2022)	f	22	1	0	1	0	3 (elective courses)	2 (lectures)	4.2	1.818181818181818	2	1.6	2.5	1.8	0.5	3.332204510175204	2.050766175052764	5.225107477755842
455	5	2 (spring 2022)	m	22	1	0	1	0	3 (elective courses)	2 (lectures)	4.9	1.818181818181818	2	1.6	2.5	1.8	0.5	2.8903717578961645	2.231640537982693	5.106863326190809
456	5	2 (spring 2022)	f	19	1	0	1	0	3 (elective courses)	2 (lectures)	3.9	1.818181818181818	2	1.6	2.5	1.8	0.5	3.091042453358316	2.064159965632227	5.728618315367885
457	5	2 (spring 2022)	f	19	1	0	1	0	3 (elective courses)	2 (lectures)	4.4	1.818181818181818	2	1.6	2.5	1.8	0.5	2.4849066497880004	2.452256927796572	5.795790378260458
458	5	2 (spring 2022)	m	21	1	0	1	0	3 (elective courses)	2 (lectures)	3.8	1.818181818181818	2	1.6	2.5	1.8	0.5	2.70805020110221	2.1006790283593877	4.1316579698191145
459	5	2 (spring 2022)	m	21	1	0	1	0	3 (elective courses)	2 (lectures)	4.8	1.818181818181818	2	1.6	2.5	1.8	0.5	3.8066624897703196	1.9109673779171392	6.239037353192196
460	5	2 (spring 2022)	f	20	1	0	1	0	3 (elective courses)	2 (lectures)	3.6	1.818181818181818	2	1.6	2.5	1.8	0.5	3.4011973816621555	0.9841461824834348	5.153950539702452
461	5	2 (spring 2022)	m	22	1	0	1	0	3 (elective courses)	2 (lectures)	3.6	1.818181818181818	2	1.6	2.5	1.8	0.5	3.828641396489095	1.0271957919619823	5.8575362503306
462	5	2 (spring 2022)	f	20	0	1	1	0	3 (elective courses)	1 (seminars)	4.5	1.818181818181818	2	1.6	2.5	1.8	0.5	1.6094379124341003	2.226364543931794	4.12498153168399
463	5	2 (spring 2022)	f	33	0	1	0	1	3 (elective courses)	2 (lectures)	5	1.818181818181818	2	1.6	2.5	1.8	0.5	3.713572066704308	1.3415269619995613	6.009549693714089
464	5	2 (spring 2022)	f	20	0	1	1	0	3 (elective courses)	NA	4.6	1.818181818181818	2	1.6	2.5	1.8	0.5	2.5649493574615367	2.3186849425681517	5.48074729897203
465	5	2 (spring 2022)	f	21	0	1	1	0	3 (elective courses)	2 (lectures)	4.9	1.818181818181818	2	1.6	2.5	1.8	0.5	3.258096538021482	1.6801511896564703	5.614120780165168
466	5	2 (spring 2022)	f	22	0	1	1	0	3 (elective courses)	2 (lectures)	4.9	1.818181818181818	2	1.6	2.5	1.8	0.5	3.091042453358316	2.6627484481117767	5.704174373162591
467	5	2 (spring 2022)	f	23	0	1	1	0	3 (elective courses)	2 (lectures)	5	1.818181818181818	2	1.6	2.5	1.8	0.5	3.258096538021482	1.4917243142172092	5.351091755354371
468	14	2 (spring 2022)	m	23	0	1	1	0	3 (elective courses)	1 (seminars)	3.8	2.8181818181818183	3.0555555555555554	2.533333333333333	3.0833333333333335	2.8666666666666667	2.166666666666667	1.0986122886681098	3.85692151857264	2.605534637576615
469	14	2 (spring 2022)	f	22	1	0	1	0	3 (elective courses)	1 (seminars)	4	2.8181818181818183	3.0555555555555554	2.533333333333333	3.0833333333333335	2.8666666666666667	2.166666666666667	1.6094379124341003	1.8845059628999905	4.270772426585121
470	14	2 (spring 2022)	m	20	1	0	1	0	3 (elective courses)	1 (seminars)	4.5	2.8181818181818183	3.0555555555555554	2.533333333333333	3.0833333333333335	2.8666666666666667	2.166666666666667	2.1972245773362196	3.1781166124152755	5.450501952316837
471	14	2 (spring 2022)	f	20	1	0	1	0	3 (elective courses)	1 (seminars)	3.7	2.8181818181818183	3.0555555555555554	2.533333333333333	3.0833333333333335	2.8666666666666667	2.166666666666667	2.3978952727983707	1.2254828801727837	6.0860300859955645
472	14	2 (spring 2022)	f	20	1	0	1	0	NA	NA	4.5	2.8181818181818183	3.0555555555555554	2.533333333333333	3.0833333333333335	2.8666666666666667	2.166666666666667	1.6094379124341003	1.4466505146582211	5.570808660760557
473	14	2 (spring 2022)	m	23	1	0	1	0	3 (elective courses)	1 (seminars)	5	2.8181818181818183	3.0555555555555554	2.533333333333333	3.0833333333333335	2.8666666666666667	2.166666666666667	1.0986122886681098	1.706170690508417	5.448465595092974
474	14	2 (spring 2022)	f	21	1	0	1	0	3 (elective courses)	1 (seminars)	5	2.8181818181818183	3.0555555555555554	2.533333333333333	3.0833333333333335	2.8666666666666667	2.166666666666667	1.791759469228055	3.2642221014235777	3.8781214537524646
475	15	2 (spring 2022)	f	26	1	0	1	0	3 (elective courses)	NA	4.7	3.3030303030303028	3.5555555555555554	3	3.9166666666666665	3	2.833333333333333	3.4657359027997265	1.3067041286546806	6.704536593094116
476	15	2 (spring 2022)	f	25	0	1	1	0	3 (elective courses)	1 (seminars)	5	3.3030303030303028	3.5555555555555554	3	3.9166666666666665	3	2.833333333333333	3.4011973816621555	1.3663533678150908	7.067736772455339
477	15	2 (spring 2022)	f	24	0	1	1	0	3 (elective courses)	1 (seminars)	4.7	3.3030303030303028	3.5555555555555554	3	3.9166666666666665	3	2.833333333333333	2.9444389791664403	1.859767515259939	6.234383025898796
478	15	2 (spring 2022)	f	22	1	0	1	0	3 (elective courses)	1 (seminars)	3.5	3.3030303030303028	3.5555555555555554	3	3.9166666666666665	3	2.833333333333333	3.871201010907891	1.0327549285712785	7.257398250200743
479	15	2 (spring 2022)	f	24	0	1	1	0	3 (elective courses)	3 (combination)	4.5	3.3030303030303028	3.5555555555555554	3	3.9166666666666665	3	2.833333333333333	3.970291913552122	0.8793126033821754	7.509848026556605
480	15	2 (spring 2022)	f	27	0	1	1	0	3 (elective courses)	3 (combination)	4.5	3.3030303030303028	3.5555555555555554	3	3.9166666666666665	3	2.833333333333333	3.367295829986474	1.3262561123071779	7.106539030303447
481	15	2 (spring 2022)	f	21	1	0	1	0	3 (elective courses)	NA	5	3.3030303030303028	3.5555555555555554	3	3.9166666666666665	3	2.833333333333333	3.7376696182833684	1.2286632112549263	6.669156826486393
482	15	2 (spring 2022)	m	26	0	1	1	0	2 (compulsory electives)	1 (seminars)	3.4	3.3030303030303028	3.5555555555555554	3	3.9166666666666665	3	2.833333333333333	4.07753744390572	0.6729801320593406	7.304271833185174
483	15	2 (spring 2022)	f	23	1	0	1	0	3 (elective courses)	3 (combination)	5	3.3030303030303028	3.5555555555555554	3	3.9166666666666665	3	2.833333333333333	3.4965075614664802	2.080696960719815	6.639950240309185
484	15	2 (spring 2022)	f	34	1	0	0	1	3 (elective courses)	2 (lectures)	4.1	3.3030303030303028	3.5555555555555554	3	3.9166666666666665	3	2.833333333333333	4.290459441148391	0.4345376374098848	7.697765338417051
485	15	2 (spring 2022)	f	35	1	1	1	0	3 (elective courses)	1 (seminars)	3.3	3.3030303030303028	3.5555555555555554	3	3.9166666666666665	3	2.833333333333333	3.713572066704308	1.1630843033326739	7.271524844790705
486	15	2 (spring 2022)	f	20	1	0	1	0	3 (elective courses)	1 (seminars)	5	3.3030303030303028	3.5555555555555554	3	3.9166666666666665	3	2.833333333333333	3.784189633918261	1.5255752277941341	7.155319874706465
487	15	2 (spring 2022)	f	31	0	1	0	1	3 (elective courses)	3 (combination)	4.8	3.3030303030303028	3.5555555555555554	3	3.9166666666666665	3	2.833333333333333	3.6375861597263857	1.1475987450687963	7.0419322670486375
488	15	2 (spring 2022)	f	23	0	1	1	0	3 (elective courses)	NA	4.6	3.3030303030303028	3.5555555555555554	3	3.9166666666666665	3	2.833333333333333	4.1588830833596715	0.6577032675951876	7.596889582002516
489	15	2 (spring 2022)	f	23	1	0	1	0	3 (elective courses)	3 (combination)	4.9	3.3030303030303028	3.5555555555555554	3	3.9166666666666665	3	2.833333333333333	4.02535169073515	0.8418273822817568	7.700725750379613
490	15	2 (spring 2022)	f	25	0	1	1	0	3 (elective courses)	1 (seminars)	4.5	3.3030303030303028	3.5555555555555554	3	3.9166666666666665	3	2.833333333333333	3.828641396489095	1.0876474836971117	6.991223543482914
491	15	2 (spring 2022)	f	27	0	1	1	0	3 (elective courses)	NA	3.7	3.3030303030303028	3.5555555555555554	3	3.9166666666666665	3	2.833333333333333	4.127134385045092	0.7905814490854184	7.482787006591642
492	16	2 (spring 2022)	f	20	1	0	1	0	1 (compulsory courses)	3 (combination)	5	1.4545454545454546	2	0.7999999999999999	1.5	1.6	1	2.772588722239781	2.0235186829019574	5.539125617582353
493	16	2 (spring 2022)	f	20	1	0	1	0	1 (compulsory courses)	1 (seminars)	5	1.4545454545454546	2	0.7999999999999999	1.5	1.6	1	2.0794415416798357	2.5522941622569846	5.259706160279085
494	16	2 (spring 2022)	f	20	1	0	1	0	1 (compulsory courses)	1 (seminars)	5	1.4545454545454546	2	0.7999999999999999	1.5	1.6	1	2.5649493574615367	2.180577202790696	5.355051267805768
495	16	2 (spring 2022)	f	21	1	0	1	0	1 (compulsory courses)	1 (seminars)	5	1.4545454545454546	2	0.7999999999999999	1.5	1.6	1	2.9444389791664403	2.2838593663069147	5.761854249464696
496	16	2 (spring 2022)	m	19	1	0	1	0	1 (compulsory courses)	1 (seminars)	4.8	1.4545454545454546	2	0.7999999999999999	1.5	1.6	1	2.4849066497880004	1.9573762935663586	4.658138800380998
497	16	2 (spring 2022)	f	20	1	0	1	0	1 (compulsory courses)	1 (seminars)	5	1.4545454545454546	2	0.7999999999999999	1.5	1.6	1	3.332204510175204	1.1646845465335887	5.819955092036141
498	16	2 (spring 2022)	f	20	1	0	1	0	1 (compulsory courses)	1 (seminars)	5	1.4545454545454546	2	0.7999999999999999	1.5	1.6	1	1.6094379124341003	2.9720347903242823	4.658597321989249
499	16	2 (spring 2022)	m	21	1	0	1	0	1 (compulsory courses)	1 (seminars)	4.1	1.4545454545454546	2	0.7999999999999999	1.5	1.6	1	3.258096538021482	1.7083415900579777	6.3339080258298
500	16	2 (spring 2022)	f	20	1	0	1	0	1 (compulsory courses)	1 (seminars)	5	1.4545454545454546	2	0.7999999999999999	1.5	1.6	1	2.3978952727983707	2.1851817219237955	5.4492109067077825
501	21	2 (spring 2022)	f	22	0	1	1	0	3 (elective courses)	2 (lectures)	3.9	0.8484848484848485	0.9444444444444444	0.7333333333333334	1.4166666666666667	0.6	0.3333333333333333	3.4657359027997265	1.1969595991346142	5.095825393312778
502	21	2 (spring 2022)	f	21	1	0	1	0	1 (compulsory courses)	2 (lectures)	3.8	0.8484848484848485	0.9444444444444444	0.7333333333333334	1.4166666666666667	0.6	0.3333333333333333	3.295836866004329	1.383517339684064	5.258252794621212
503	21	2 (spring 2022)	f	20	1	0	1	0	1 (compulsory courses)	2 (lectures)	4.6	0.8484848484848485	0.9444444444444444	0.7333333333333334	1.4166666666666667	0.6	0.3333333333333333	3.8066624897703196	0.6660203399188439	5.924794432429986
504	21	2 (spring 2022)	f	21	1	0	1	0	1 (compulsory courses)	2 (lectures)	4.3	0.8484848484848485	0.9444444444444444	0.7333333333333334	1.4166666666666667	0.6	0.3333333333333333	3.4339872044851463	1.2980420094857028	5.788246360969618
505	21	2 (spring 2022)	f	21	1	0	0	0	1 (compulsory courses)	2 (lectures)	4.9	0.8484848484848485	0.9444444444444444	0.7333333333333334	1.4166666666666667	0.6	0.3333333333333333	2.995732273553991	1.6607620194753665	4.772416559854811
506	21	2 (spring 2022)	f	21	1	0	1	0	1 (compulsory courses)	2 (lectures)	5	0.8484848484848485	0.9444444444444444	0.7333333333333334	1.4166666666666667	0.6	0.3333333333333333	2.3978952727983707	2.831883665260255	2.9264204736637622
507	21	2 (spring 2022)	m	21	1	0	1	0	1 (compulsory courses)	2 (lectures)	3.8	0.8484848484848485	0.9444444444444444	0.7333333333333334	1.4166666666666667	0.6	0.3333333333333333	1.791759469228055	3.192005319623228	2.1556306800373823
508	21	2 (spring 2022)	f	20	0	0	1	0	3 (elective courses)	2 (lectures)	5	0.8484848484848485	0.9444444444444444	0.7333333333333334	1.4166666666666667	0.6	0.3333333333333333	4.248495242049359	0.32254816181906215	5.59575637244004
509	21	2 (spring 2022)	f	23	0	1	1	0	3 (elective courses)	2 (lectures)	3.7	0.8484848484848485	0.9444444444444444	0.7333333333333334	1.4166666666666667	0.6	0.3333333333333333	3.58351893845611	1.8655391099406684	5.77361305784277
510	21	2 (spring 2022)	m	23	0	1	1	0	3 (elective courses)	2 (lectures)	3.4	0.8484848484848485	0.9444444444444444	0.7333333333333334	1.4166666666666667	0.6	0.3333333333333333	3.1354942159291497	1.414663863238158	4.746833615529671
511	21	2 (spring 2022)	f	20	1	0	1	0	3 (elective courses)	3 (combination)	4.5	0.8484848484848485	0.9444444444444444	0.7333333333333334	1.4166666666666667	0.6	0.3333333333333333	1.791759469228055	2.5520501471869794	3.309151708821766
512	30	2 (spring 2022)	f	22	1	0	1	0	1 (compulsory courses)	1 (seminars)	3.6	1.7575757575757576	2.1666666666666665	1.2666666666666666	2.4166666666666665	1.4	1.3333333333333333	2.9444389791664403	1.4724577473693063	5.559688789733925
513	30	2 (spring 2022)	f	21	1	0	1	0	1 (compulsory courses)	1 (seminars)	4	1.7575757575757576	2.1666666666666665	1.2666666666666666	2.4166666666666665	1.4	1.3333333333333333	3.6635616461296463	1.2086074113404348	5.884971114810105
514	30	2 (spring 2022)	f	22	1	0	1	0	1 (compulsory courses)	1 (seminars)	4	1.7575757575757576	2.1666666666666665	1.2666666666666666	2.4166666666666665	1.4	1.3333333333333333	3.4339872044851463	1.3442656166853661	6.065515081311003
515	30	2 (spring 2022)	f	22	1	0	1	0	1 (compulsory courses)	1 (seminars)	3.7	1.7575757575757576	2.1666666666666665	1.2666666666666666	2.4166666666666665	1.4	1.3333333333333333	3.6888794541139363	1.0694490146841513	5.840038464159188
516	30	2 (spring 2022)	f	25	1	0	1	0	1 (compulsory courses)	1 (seminars)	3.4	1.7575757575757576	2.1666666666666665	1.2666666666666666	2.4166666666666665	1.4	1.3333333333333333	3.8066624897703196	1.0453184436221072	6.053920357754202
517	58	2 (spring 2022)	f	22	1	0	1	0	2 (compulsory electives)	2 (lectures)	3.4	0.7878787878787878	0.7222222222222222	0.8666666666666666	0.5833333333333333	0.8666666666666667	1	0	NA	3.4127965175055075
518	58	2 (spring 2022)	f	21	1	0	1	0	2 (compulsory electives)	2 (lectures)	2	0.7878787878787878	0.7222222222222222	0.8666666666666666	0.5833333333333333	0.8666666666666667	1	0.6931471805599453	NA	NA
519	58	2 (spring 2022)	f	21	1	0	1	0	2 (compulsory electives)	2 (lectures)	3.9	0.7878787878787878	0.7222222222222222	0.8666666666666666	0.5833333333333333	0.8666666666666667	1	1.6094379124341003	2.8804893498859623	4.215455387971159
520	58	2 (spring 2022)	f	22	1	0	1	0	2 (compulsory electives)	2 (lectures)	2.3	0.7878787878787878	0.7222222222222222	0.8666666666666666	0.5833333333333333	0.8666666666666667	1	0.6931471805599453	NA	4.280824129164719
521	58	2 (spring 2022)	f	23	1	0	1	0	2 (compulsory electives)	2 (lectures)	2.1	0.7878787878787878	0.7222222222222222	0.8666666666666666	0.5833333333333333	0.8666666666666667	1	0	NA	2.9055340056358423
522	58	2 (spring 2022)	f	22	1	0	1	0	1 (compulsory courses)	3 (combination)	4.2	0.7878787878787878	0.7222222222222222	0.8666666666666666	0.5833333333333333	0.8666666666666667	1	0	NA	NA
523	58	2 (spring 2022)	f	22	1	0	1	0	2 (compulsory electives)	2 (lectures)	2.5	0.7878787878787878	0.7222222222222222	0.8666666666666666	0.5833333333333333	0.8666666666666667	1	1.0986122886681098	2.143969153024776	NA
524	58	2 (spring 2022)	f	23	1	0	1	0	2 (compulsory electives)	2 (lectures)	1.5	0.7878787878787878	0.7222222222222222	0.8666666666666666	0.5833333333333333	0.8666666666666667	1	2.0794415416798357	2.7562356924748554	4.748107858422331
525	58	2 (spring 2022)	f	21	1	0	1	0	2 (compulsory electives)	2 (lectures)	2.6	0.7878787878787878	0.7222222222222222	0.8666666666666666	0.5833333333333333	0.8666666666666667	1	0.6931471805599453	NA	3.643707735467215
526	58	2 (spring 2022)	f	22	1	0	1	0	2 (compulsory electives)	2 (lectures)	2.3	0.7878787878787878	0.7222222222222222	0.8666666666666666	0.5833333333333333	0.8666666666666667	1	0	NA	2.867898902044106
527	58	2 (spring 2022)	f	22	1	0	1	0	2 (compulsory electives)	2 (lectures)	1.2	0.7878787878787878	0.7222222222222222	0.8666666666666666	0.5833333333333333	0.8666666666666667	1	0	NA	3.3004558118606235
528	58	2 (spring 2022)	f	52	0	0	0	0	1 (compulsory courses)	1 (seminars)	5	0.7878787878787878	0.7222222222222222	0.8666666666666666	0.5833333333333333	0.8666666666666667	1	NA	NA	NA
529	61	2 (spring 2022)	f	20	1	0	1	0	1 (compulsory courses)	3 (combination)	4.6	2.6666666666666665	3.111111111111111	2.1333333333333333	1.9166666666666667	3.1333333333333333	3	3.828641396489095	0.8368208140408492	6.080173556378242
530	61	2 (spring 2022)	m	20	1	0	1	0	1 (compulsory courses)	1 (seminars)	4.9	2.6666666666666665	3.111111111111111	2.1333333333333333	1.9166666666666667	3.1333333333333333	3	4.07753744390572	0.8058268062442043	6.099259923310674
531	61	2 (spring 2022)	f	19	1	0	1	0	1 (compulsory courses)	3 (combination)	4.6	2.6666666666666665	3.111111111111111	2.1333333333333333	1.9166666666666667	3.1333333333333333	3	3.9889840465642745	1.0322294480197116	5.886449382437657
532	61	2 (spring 2022)	f	22	1	0	1	0	NA	NA	4.2	2.6666666666666665	3.111111111111111	2.1333333333333333	1.9166666666666667	3.1333333333333333	3	3.6888794541139363	1.0247685466194119	5.9194812885374555
533	61	2 (spring 2022)	m	21	1	0	1	0	1 (compulsory courses)	2 (lectures)	4.9	2.6666666666666665	3.111111111111111	2.1333333333333333	1.9166666666666667	3.1333333333333333	3	3.4011973816621555	1.8890075031163303	5.2148315855165945
534	61	2 (spring 2022)	f	20	1	0	1	0	1 (compulsory courses)	3 (combination)	3.6	2.6666666666666665	3.111111111111111	2.1333333333333333	1.9166666666666667	3.1333333333333333	3	3.332204510175204	1.7648949282301132	5.5149079873854046
535	61	2 (spring 2022)	m	19	1	0	1	0	1 (compulsory courses)	3 (combination)	3.7	2.6666666666666665	3.111111111111111	2.1333333333333333	1.9166666666666667	3.1333333333333333	3	3.828641396489095	0.8573880798701039	5.608662813425224
536	61	2 (spring 2022)	f	20	1	0	1	0	1 (compulsory courses)	3 (combination)	3.8	2.6666666666666665	3.111111111111111	2.1333333333333333	1.9166666666666667	3.1333333333333333	3	3.295836866004329	1.4379033541230894	5.628360819485851
537	61	2 (spring 2022)	f	20	1	0	1	0	1 (compulsory courses)	3 (combination)	4.2	2.6666666666666665	3.111111111111111	2.1333333333333333	1.9166666666666667	3.1333333333333333	3	4.110873864173311	0.7863648549849372	6.090737427802368
538	62	2 (spring 2022)	m	25	1	1	1	0	2 (compulsory electives)	2 (lectures)	4.5	3.272727272727273	3.666666666666667	2.8	3.75	3.2	2.5	1.791759469228055	2.0478398845372587	4.387845709928113
539	62	2 (spring 2022)	m	59	0	1	1	0	2 (compulsory electives)	3 (combination)	4.8	3.272727272727273	3.666666666666667	2.8	3.75	3.2	2.5	1.6094379124341003	3.4855007642267912	5.103179857940997
540	62	2 (spring 2022)	m	25	1	0	1	0	2 (compulsory electives)	2 (lectures)	1.2	3.272727272727273	3.666666666666667	2.8	3.75	3.2	2.5	1.791759469228055	2.891599710205405	0.8708283577973978
541	62	2 (spring 2022)	m	20	1	0	1	0	2 (compulsory electives)	2 (lectures)	5	3.272727272727273	3.666666666666667	2.8	3.75	3.2	2.5	2.0794415416798357	2.7950616243514377	4.639410569142792
542	62	2 (spring 2022)	f	21	1	0	0	1	2 (compulsory electives)	2 (lectures)	3.5	3.272727272727273	3.666666666666667	2.8	3.75	3.2	2.5	2.8903717578961645	1.6368583016293434	3.8206665378543363
543	63	2 (spring 2022)	f	25	1	0	1	0	2 (compulsory electives)	3 (combination)	4.1	2.363636363636364	3.2222222222222223	1.3333333333333337	2.5833333333333335	2.533333333333333	1.5	4.060443010546419	0.5240809214206328	6.0368028494785015
544	63	2 (spring 2022)	f	39	1	0	0	1	1 (compulsory courses)	NA	3	2.363636363636364	3.2222222222222223	1.3333333333333337	2.5833333333333335	2.533333333333333	1.5	3.091042453358316	1.0157443971965165	4.444813534341051
545	63	2 (spring 2022)	m	38	1	0	0	1	3 (elective courses)	3 (combination)	5	2.363636363636364	3.2222222222222223	1.3333333333333337	2.5833333333333335	2.533333333333333	1.5	4.204692619390966	0.28865714163989287	6.073287216247245
546	63	2 (spring 2022)	m	21	1	0	1	0	2 (compulsory electives)	1 (seminars)	4.2	2.363636363636364	3.2222222222222223	1.3333333333333337	2.5833333333333335	2.533333333333333	1.5	4.007333185232471	0.29539655348029775	5.855196493987079
547	63	2 (spring 2022)	f	51	1	0	0	1	3 (elective courses)	NA	4.9	2.363636363636364	3.2222222222222223	1.3333333333333337	2.5833333333333335	2.533333333333333	1.5	3.367295829986474	1.0907886730416354	6.081112266170909
548	63	2 (spring 2022)	f	21	1	0	1	1	1 (compulsory courses)	1 (seminars)	4.4	2.363636363636364	3.2222222222222223	1.3333333333333337	2.5833333333333335	2.533333333333333	1.5	2.1972245773362196	1.7770302968369238	4.222797290762996
549	63	2 (spring 2022)	f	23	1	0	1	0	1 (compulsory courses)	3 (combination)	4.7	2.363636363636364	3.2222222222222223	1.3333333333333337	2.5833333333333335	2.533333333333333	1.5	3.4339872044851463	0.8356748074938237	5.857598635555968
550	64	2 (spring 2022)	f	20	1	0	1	0	3 (elective courses)	1 (seminars)	3.9	1.696969696969697	1.9444444444444444	1.4	2.166666666666667	1.4666666666666666	1.3333333333333333	0	NA	3.1340438893515032
551	64	2 (spring 2022)	f	19	1	0	1	0	3 (elective courses)	1 (seminars)	5	1.696969696969697	1.9444444444444444	1.4	2.166666666666667	1.4666666666666666	1.3333333333333333	2.0794415416798357	2.694968641008016	4.223071254408992
552	64	2 (spring 2022)	f	24	0	1	1	0	3 (elective courses)	1 (seminars)	5	1.696969696969697	1.9444444444444444	1.4	2.166666666666667	1.4666666666666666	1.3333333333333333	2.0794415416798357	3.1540957308639306	3.3109396341900856
553	64	2 (spring 2022)	f	19	1	0	1	0	3 (elective courses)	3 (combination)	5	1.696969696969697	1.9444444444444444	1.4	2.166666666666667	1.4666666666666666	1.3333333333333333	2.70805020110221	2.3658949563890745	4.7520469147679965
554	64	2 (spring 2022)	f	20	1	0	1	0	3 (elective courses)	3 (combination)	4.9	1.696969696969697	1.9444444444444444	1.4	2.166666666666667	1.4666666666666666	1.3333333333333333	1.0986122886681098	3.567864320988525	4.008847190063686
555	65	2 (spring 2022)	o	21	1	0	1	0	1 (compulsory courses)	1 (seminars)	4.6	1.9393939393939392	2.5	1.2666666666666666	2.3333333333333335	2.066666666666667	0.8333333333333333	3.58351893845611	1.35702288622213	5.891573212248511
556	65	2 (spring 2022)	f	20	1	0	1	0	1 (compulsory courses)	1 (seminars)	4.8	1.9393939393939392	2.5	1.2666666666666666	2.3333333333333335	2.066666666666667	0.8333333333333333	3.871201010907891	1.2474601422612113	6.242858601848247
557	65	2 (spring 2022)	f	21	1	0	1	0	1 (compulsory courses)	1 (seminars)	5	1.9393939393939392	2.5	1.2666666666666666	2.3333333333333335	2.066666666666667	0.8333333333333333	2.995732273553991	1.9821158300305504	5.902139236760131
558	65	2 (spring 2022)	m	24	1	0	1	0	1 (compulsory courses)	1 (seminars)	3.8	1.9393939393939392	2.5	1.2666666666666666	2.3333333333333335	2.066666666666667	0.8333333333333333	4.248495242049359	1.0418208616351547	6.564958030454605
559	65	2 (spring 2022)	f	22	1	0	1	0	1 (compulsory courses)	1 (seminars)	4.3	1.9393939393939392	2.5	1.2666666666666666	2.3333333333333335	2.066666666666667	0.8333333333333333	2.9444389791664403	1.4795844549341788	5.32105161680503
560	65	2 (spring 2022)	f	25	1	0	1	0	1 (compulsory courses)	1 (seminars)	5	1.9393939393939392	2.5	1.2666666666666666	2.3333333333333335	2.066666666666667	0.8333333333333333	3.1354942159291497	1.7445375758171446	5.656850321686517
561	66	2 (spring 2022)	f	19	1	0	1	0	1 (compulsory courses)	3 (combination)	4.8	2.8181818181818183	3.3333333333333335	2.2	3.25	2.8666666666666667	1.8333333333333337	2.9444389791664403	1.268845622790823	5.004880448937256
562	66	2 (spring 2022)	f	21	1	0	1	0	1 (compulsory courses)	3 (combination)	5	2.8181818181818183	3.3333333333333335	2.2	3.25	2.8666666666666667	1.8333333333333337	3.6109179126442243	0.8266912308409392	5.33223927425063
563	66	2 (spring 2022)	f	21	1	0	1	0	1 (compulsory courses)	3 (combination)	3.4	2.8181818181818183	3.3333333333333335	2.2	3.25	2.8666666666666667	1.8333333333333337	3.1354942159291497	1.1544106184029261	5.134231695256134
564	66	2 (spring 2022)	f	20	1	0	1	0	1 (compulsory courses)	3 (combination)	3.8	2.8181818181818183	3.3333333333333335	2.2	3.25	2.8666666666666667	1.8333333333333337	3.1354942159291497	1.6794525103539768	5.399469037431809
565	66	2 (spring 2022)	f	19	1	0	1	0	1 (compulsory courses)	3 (combination)	4.9	2.8181818181818183	3.3333333333333335	2.2	3.25	2.8666666666666667	1.8333333333333337	3.1780538303479458	1.3010019315948402	4.9713564205215315
566	66	2 (spring 2022)	f	20	1	0	1	0	1 (compulsory courses)	3 (combination)	4.7	2.8181818181818183	3.3333333333333335	2.2	3.25	2.8666666666666667	1.8333333333333337	3.4011973816621555	1.2548899181647144	5.509345396189426
567	66	2 (spring 2022)	f	19	1	0	1	0	1 (compulsory courses)	2 (lectures)	3.9	2.8181818181818183	3.3333333333333335	2.2	3.25	2.8666666666666667	1.8333333333333337	3.295836866004329	1.2280252263767255	5.139288139269671
568	66	2 (spring 2022)	f	20	1	0	1	0	1 (compulsory courses)	2 (lectures)	3.4	2.8181818181818183	3.3333333333333335	2.2	3.25	2.8666666666666667	1.8333333333333337	3.58351893845611	1.0291492795626123	5.368127479759557
569	66	2 (spring 2022)	f	19	1	0	1	0	1 (compulsory courses)	3 (combination)	4.2	2.8181818181818183	3.3333333333333335	2.2	3.25	2.8666666666666667	1.8333333333333337	3.6888794541139363	1.2822792941883938	5.63865837244742
570	66	2 (spring 2022)	f	20	1	1	1	0	1 (compulsory courses)	3 (combination)	4.7	2.8181818181818183	3.3333333333333335	2.2	3.25	2.8666666666666667	1.8333333333333337	3.4657359027997265	1.0813471348313846	5.118187205341497
571	66	2 (spring 2022)	f	20	1	0	1	0	1 (compulsory courses)	3 (combination)	5	2.8181818181818183	3.3333333333333335	2.2	3.25	2.8666666666666667	1.8333333333333337	3.5263605246161616	0.983242484945997	5.358627649220424
572	67	2 (spring 2022)	f	24	0	1	1	0	2 (compulsory electives)	3 (combination)	4.5	2.6666666666666665	3	2.2666666666666666	2.9166666666666665	2.8666666666666667	1.6666666666666667	3.8501476017100584	0.8674400571585137	5.304606274677494
573	67	2 (spring 2022)	m	25	0	1	1	0	2 (compulsory electives)	1 (seminars)	5	2.6666666666666665	3	2.2666666666666666	2.9166666666666665	2.8666666666666667	1.6666666666666667	4.394449154672439	0.6140607522510221	6.727785240913859
574	67	2 (spring 2022)	f	24	0	1	1	0	2 (compulsory electives)	1 (seminars)	4.4	2.6666666666666665	3	2.2666666666666666	2.9166666666666665	2.8666666666666667	1.6666666666666667	4.060443010546419	0.6973720020905722	6.08899763321228
575	67	2 (spring 2022)	f	30	0	1	0	1	2 (compulsory electives)	1 (seminars)	4.8	2.6666666666666665	3	2.2666666666666666	2.9166666666666665	2.8666666666666667	1.6666666666666667	4.143134726391533	0.468188554504778	5.649014000873796
576	67	2 (spring 2022)	f	22	0	1	1	0	2 (compulsory electives)	1 (seminars)	4.6	2.6666666666666665	3	2.2666666666666666	2.9166666666666665	2.8666666666666667	1.6666666666666667	3.6888794541139363	1.3227137627473498	5.042270695238696
577	67	2 (spring 2022)	f	37	0	1	0	1	2 (compulsory electives)	1 (seminars)	5	2.6666666666666665	3	2.2666666666666666	2.9166666666666665	2.8666666666666667	1.6666666666666667	3.8918202981106265	0.5521163728170918	5.562112476403176
578	68	2 (spring 2022)	f	25	0	1	1	0	3 (elective courses)	2 (lectures)	5	1.5151515151515151	1.8333333333333333	1.1333333333333333	1.75	1.6	0.8333333333333333	2.8903717578961645	2.0414853491603715	5.799560381316574
579	68	2 (spring 2022)	m	21	1	0	1	0	3 (elective courses)	2 (lectures)	5	1.5151515151515151	1.8333333333333333	1.1333333333333333	1.75	1.6	0.8333333333333333	2.833213344056216	2.40681405267097	5.714944321584592
580	68	2 (spring 2022)	f	24	1	0	1	0	3 (elective courses)	3 (combination)	4.8	1.5151515151515151	1.8333333333333333	1.1333333333333333	1.75	1.6	0.8333333333333333	2.5649493574615367	1.8172121825719445	4.523138127129609
581	68	2 (spring 2022)	m	21	1	0	1	0	2 (compulsory electives)	3 (combination)	4.2	1.5151515151515151	1.8333333333333333	1.1333333333333333	1.75	1.6	0.8333333333333333	1.6094379124341003	2.545568028489174	4.1629546444051915
582	68	2 (spring 2022)	m	21	1	0	1	0	3 (elective courses)	2 (lectures)	5	1.5151515151515151	1.8333333333333333	1.1333333333333333	1.75	1.6	0.8333333333333333	1.0986122886681098	NA	3.5131000868175954
583	68	2 (spring 2022)	m	23	1	0	1	0	3 (elective courses)	2 (lectures)	5	1.5151515151515151	1.8333333333333333	1.1333333333333333	1.75	1.6	0.8333333333333333	1.6094379124341003	NA	4.117742915595103
584	68	2 (spring 2022)	m	22	1	0	1	0	3 (elective courses)	2 (lectures)	5	1.5151515151515151	1.8333333333333333	1.1333333333333333	1.75	1.6	0.8333333333333333	NA	NA	NA
585	68	2 (spring 2022)	f	22	1	0	1	0	2 (compulsory electives)	2 (lectures)	5	1.5151515151515151	1.8333333333333333	1.1333333333333333	1.75	1.6	0.8333333333333333	2.0794415416798357	2.886802903779798	4.618432321104756
586	68	2 (spring 2022)	f	20	1	0	1	0	2 (compulsory electives)	2 (lectures)	5	1.5151515151515151	1.8333333333333333	1.1333333333333333	1.75	1.6	0.8333333333333333	0.6931471805599453	NA	NA
587	69	2 (spring 2022)	f	21	1	0	1	0	1 (compulsory courses)	2 (lectures)	4.7	2.4242424242424243	3	1.7333333333333334	2.25	2.7333333333333334	2	4.02535169073515	0.6666408012549919	5.938961944804228
588	69	2 (spring 2022)	f	21	1	0	1	0	1 (compulsory courses)	3 (combination)	5	2.4242424242424243	3	1.7333333333333334	2.25	2.7333333333333334	2	4.1588830833596715	0.5489919458836345	5.9371106898801465
589	69	2 (spring 2022)	m	22	1	0	1	0	1 (compulsory courses)	2 (lectures)	5	2.4242424242424243	3	1.7333333333333334	2.25	2.7333333333333334	2	4.543294782270004	0.15825266455675474	6.03957921307182
590	69	2 (spring 2022)	f	22	1	0	1	0	1 (compulsory courses)	3 (combination)	5	2.4242424242424243	3	1.7333333333333334	2.25	2.7333333333333334	2	3.8918202981106265	0.8014227269698154	6.263956067547469
591	69	2 (spring 2022)	NA	22	1	0	1	0	1 (compulsory courses)	3 (combination)	5	2.4242424242424243	3	1.7333333333333334	2.25	2.7333333333333334	2	4.394449154672439	0.6420335642204601	6.734122955558044
592	69	2 (spring 2022)	f	20	1	0	1	0	1 (compulsory courses)	2 (lectures)	4.1	2.4242424242424243	3	1.7333333333333334	2.25	2.7333333333333334	2	3.58351893845611	1.0292182508905976	5.675012660598513
593	69	2 (spring 2022)	f	21	1	0	1	0	2 (compulsory electives)	3 (combination)	3.8	2.4242424242424243	3	1.7333333333333334	2.25	2.7333333333333334	2	3.8918202981106265	0.882343886014892	5.830072156859974
594	69	2 (spring 2022)	f	21	1	0	1	0	1 (compulsory courses)	1 (seminars)	4.5	2.4242424242424243	3	1.7333333333333334	2.25	2.7333333333333334	2	3.713572066704308	0.9120050635325888	6.01348168774735
595	70	2 (spring 2022)	f	21	1	0	1	0	2 (compulsory electives)	3 (combination)	3.6	1.878787878787879	2.3333333333333335	1.3333333333333333	2.416666666666667	1.7333333333333334	1.1666666666666663	3.4011973816621555	1.973772814585772	5.884837852615572
596	70	2 (spring 2022)	f	21	1	0	1	0	2 (compulsory electives)	2 (lectures)	4.4	1.878787878787879	2.3333333333333335	1.3333333333333333	2.416666666666667	1.7333333333333334	1.1666666666666663	4.430816798843313	0.32328191207050394	6.270932369492017
597	70	2 (spring 2022)	f	22	1	0	1	0	2 (compulsory electives)	2 (lectures)	5	1.878787878787879	2.3333333333333335	1.3333333333333333	2.416666666666667	1.7333333333333334	1.1666666666666663	3.5553480614894135	0.9434105534499758	5.908051175947973
598	70	2 (spring 2022)	f	21	1	0	1	0	2 (compulsory electives)	2 (lectures)	4.4	1.878787878787879	2.3333333333333335	1.3333333333333333	2.416666666666667	1.7333333333333334	1.1666666666666663	3.091042453358316	1.755400453515254	6.1645511514528994
599	70	2 (spring 2022)	f	20	1	0	1	0	2 (compulsory electives)	2 (lectures)	4.2	1.878787878787879	2.3333333333333335	1.3333333333333333	2.416666666666667	1.7333333333333334	1.1666666666666663	3.044522437723423	1.576694759943494	5.620660219433845
600	70	2 (spring 2022)	f	21	1	0	1	0	2 (compulsory electives)	2 (lectures)	4.9	1.878787878787879	2.3333333333333335	1.3333333333333333	2.416666666666667	1.7333333333333334	1.1666666666666663	3.5553480614894135	0.9152188346701791	6.061742671486107
601	70	2 (spring 2022)	m	21	1	0	1	0	2 (compulsory electives)	2 (lectures)	4.1	1.878787878787879	2.3333333333333335	1.3333333333333333	2.416666666666667	1.7333333333333334	1.1666666666666663	3.2188758248682006	1.2519222954957938	5.611419938504156
602	70	2 (spring 2022)	f	21	1	0	1	0	2 (compulsory electives)	2 (lectures)	4.7	1.878787878787879	2.3333333333333335	1.3333333333333333	2.416666666666667	1.7333333333333334	1.1666666666666663	3.4339872044851463	1.3792701467446118	6.043812932327978
603	70	2 (spring 2022)	f	25	1	0	1	0	2 (compulsory electives)	2 (lectures)	4.5	1.878787878787879	2.3333333333333335	1.3333333333333333	2.416666666666667	1.7333333333333334	1.1666666666666663	4.143134726391533	0.7226659696748271	5.7811650804180195
604	70	2 (spring 2022)	f	22	1	0	1	0	2 (compulsory electives)	2 (lectures)	3.4	1.878787878787879	2.3333333333333335	1.3333333333333333	2.416666666666667	1.7333333333333334	1.1666666666666663	3.6635616461296463	0.5278441195005452	5.641229270181262
605	70	2 (spring 2022)	f	21	1	0	1	0	1 (compulsory courses)	2 (lectures)	3.5	1.878787878787879	2.3333333333333335	1.3333333333333333	2.416666666666667	1.7333333333333334	1.1666666666666663	3.258096538021482	1.0246501643313344	5.803236900045432
606	70	2 (spring 2022)	m	22	1	0	1	0	2 (compulsory electives)	2 (lectures)	3.5	1.878787878787879	2.3333333333333335	1.3333333333333333	2.416666666666667	1.7333333333333334	1.1666666666666663	2.995732273553991	1.8721187175264429	5.739453087544105
607	71	2 (spring 2022)	f	23	1	0	1	0	2 (compulsory electives)	1 (seminars)	4.7	2.393939393939394	2.8333333333333335	1.8666666666666667	2.6666666666666665	2.3333333333333335	2	3.4011973816621555	0.9957475613511703	4.206298676865937
608	71	2 (spring 2022)	f	22	1	0	1	0	2 (compulsory electives)	3 (combination)	4.5	2.393939393939394	2.8333333333333335	1.8666666666666667	2.6666666666666665	2.3333333333333335	2	2.3978952727983707	1.724088251085727	4.184916260406488
609	71	2 (spring 2022)	f	23	1	0	1	0	2 (compulsory electives)	1 (seminars)	5	2.393939393939394	2.8333333333333335	1.8666666666666667	2.6666666666666665	2.3333333333333335	2	3.9512437185814275	0.5492075104507474	5.215800658074265
610	71	2 (spring 2022)	f	20	1	0	1	0	2 (compulsory electives)	3 (combination)	4.7	2.393939393939394	2.8333333333333335	1.8666666666666667	2.6666666666666665	2.3333333333333335	2	3.044522437723423	1.5622432641470454	5.011135169137907
611	71	2 (spring 2022)	f	22	1	0	1	0	2 (compulsory electives)	2 (lectures)	4.6	2.393939393939394	2.8333333333333335	1.8666666666666667	2.6666666666666665	2.3333333333333335	2	2.8903717578961645	1.5776665292106073	4.686320600179349
612	71	2 (spring 2022)	f	20	1	0	1	0	2 (compulsory electives)	3 (combination)	4.5	2.393939393939394	2.8333333333333335	1.8666666666666667	2.6666666666666665	2.3333333333333335	2	2.3978952727983707	0.8143010371345201	4.138589264019858
613	72	2 (spring 2022)	m	21	1	0	1	0	1 (compulsory courses)	3 (combination)	4.6	1.7575757575757576	2.2222222222222223	1.2	1.3333333333333333	1.7333333333333334	2.666666666666667	4.48863636973214	0.43828016227676186	6.3009362885062865
614	72	2 (spring 2022)	f	20	1	0	1	0	3 (elective courses)	2 (lectures)	4.2	1.7575757575757576	2.2222222222222223	1.2	1.3333333333333333	1.7333333333333334	2.666666666666667	3.4339872044851463	0.9781164459112652	5.089495868726615
615	72	2 (spring 2022)	f	25	1	0	1	0	1 (compulsory courses)	3 (combination)	5	1.7575757575757576	2.2222222222222223	1.2	1.3333333333333333	1.7333333333333334	2.666666666666667	4.02535169073515	0.8355498176339164	5.801891418641699
616	72	2 (spring 2022)	m	24	1	0	1	0	3 (elective courses)	2 (lectures)	4.5	1.7575757575757576	2.2222222222222223	1.2	1.3333333333333333	1.7333333333333334	2.666666666666667	2.5649493574615367	2.004008362934057	4.107895739716438
617	72	2 (spring 2022)	f	22	1	0	1	0	2 (compulsory electives)	2 (lectures)	4.2	1.7575757575757576	2.2222222222222223	1.2	1.3333333333333333	1.7333333333333334	2.666666666666667	4.330733340286331	0.27348821642480914	6.2019726145719725
618	72	2 (spring 2022)	m	23	1	0	1	0	3 (elective courses)	NA	5	1.7575757575757576	2.2222222222222223	1.2	1.3333333333333333	1.7333333333333334	2.666666666666667	3.4657359027997265	1.1229357440262653	5.816759207278821
619	72	2 (spring 2022)	f	20	1	0	1	0	3 (elective courses)	2 (lectures)	4.2	1.7575757575757576	2.2222222222222223	1.2	1.3333333333333333	1.7333333333333334	2.666666666666667	3.2188758248682006	1.560655628318535	5.438538530253157
620	72	2 (spring 2022)	f	20	1	0	1	0	NA	NA	4.4	1.7575757575757576	2.2222222222222223	1.2	1.3333333333333333	1.7333333333333334	2.666666666666667	4.343805421853684	0.44583274488213226	6.189363270741374
621	72	2 (spring 2022)	f	20	1	0	1	0	1 (compulsory courses)	3 (combination)	3.2	1.7575757575757576	2.2222222222222223	1.2	1.3333333333333333	1.7333333333333334	2.666666666666667	4.430816798843313	0.44972510850154807	6.4024348675001415
622	72	2 (spring 2022)	f	20	1	0	1	0	1 (compulsory courses)	3 (combination)	3.6	1.7575757575757576	2.2222222222222223	1.2	1.3333333333333333	1.7333333333333334	2.666666666666667	4.1588830833596715	0.7691744507975894	5.289186921718669
623	72	2 (spring 2022)	f	22	0	1	1	0	3 (elective courses)	2 (lectures)	4.5	1.7575757575757576	2.2222222222222223	1.2	1.3333333333333333	1.7333333333333334	2.666666666666667	3.4339872044851463	1.2228873577927284	4.867053565618232
624	73	2 (spring 2022)	f	21	1	0	1	0	3 (elective courses)	2 (lectures)	4.8	2.1818181818181817	2.6666666666666665	1.6	2.0833333333333335	2.3333333333333335	2	3.7376696182833684	0.789658759275383	5.815649554419162
625	73	2 (spring 2022)	f	22	1	0	1	0	3 (elective courses)	2 (lectures)	5	2.1818181818181817	2.6666666666666665	1.6	2.0833333333333335	2.3333333333333335	2	3.295836866004329	1.3113567806119073	5.726578943589384
626	73	2 (spring 2022)	f	21	1	0	1	0	3 (elective courses)	2 (lectures)	4.8	2.1818181818181817	2.6666666666666665	1.6	2.0833333333333335	2.3333333333333335	2	3.9512437185814275	0.5453968612903661	5.884499209057746
627	73	2 (spring 2022)	m	21	0	1	1	0	3 (elective courses)	2 (lectures)	4.6	2.1818181818181817	2.6666666666666665	1.6	2.0833333333333335	2.3333333333333335	2	3.871201010907891	0.7388433649745035	5.870941205006607
628	73	2 (spring 2022)	m	21	1	0	1	0	2 (compulsory electives)	2 (lectures)	4.4	2.1818181818181817	2.6666666666666665	1.6	2.0833333333333335	2.3333333333333335	2	3.9318256327243257	0.8689316718998046	6.09145797483855
629	73	2 (spring 2022)	f	19	1	0	1	0	2 (compulsory electives)	2 (lectures)	4.6	2.1818181818181817	2.6666666666666665	1.6	2.0833333333333335	2.3333333333333335	2	4.672828834461906	0.21546054257447114	6.568204189908155
630	73	2 (spring 2022)	f	20	1	0	1	0	3 (elective courses)	2 (lectures)	4.7	2.1818181818181817	2.6666666666666665	1.6	2.0833333333333335	2.3333333333333335	2	3.8066624897703196	0.8037242493600614	5.8499708029991755
631	73	2 (spring 2022)	m	19	1	0	1	0	2 (compulsory electives)	3 (combination)	4.4	2.1818181818181817	2.6666666666666665	1.6	2.0833333333333335	2.3333333333333335	2	4.23410650459726	0.39893794778572644	5.659537282528092
632	73	2 (spring 2022)	m	20	1	0	1	0	3 (elective courses)	2 (lectures)	4.8	2.1818181818181817	2.6666666666666665	1.6	2.0833333333333335	2.3333333333333335	2	3.258096538021482	0.89530331016726306	5.611406082323846
633	73	2 (spring 2022)	m	23	0	1	1	0	3 (elective courses)	2 (lectures)	5	2.1818181818181817	2.6666666666666665	1.6	2.0833333333333335	2.3333333333333335	2	4.454347296253507	0.32337878711293405	6.484905414630479
634	73	2 (spring 2022)	m	20	1	0	1	0	2 (compulsory electives)	2 (lectures)	4.8	2.1818181818181817	2.6666666666666665	1.6	2.0833333333333335	2.3333333333333335	2	3.6888794541139363	0.8833277958387277	5.829736093115425
635	74	2 (spring 2022)	f	20	1	0	1	0	1 (compulsory courses)	2 (lectures)	4.4	1.9696969696969695	2.4444444444444446	1.4	2.25	1.9333333333333331	1.5	2.1972245773362196	3.1495658517597773	4.5212931323773224
636	74	2 (spring 2022)	m	20	1	0	1	0	1 (compulsory courses)	1 (seminars)	4.4	1.9696969696969695	2.4444444444444446	1.4	2.25	1.9333333333333331	1.5	4.955827057601261	NA	6.613356319143308
637	74	2 (spring 2022)	m	19	1	0	1	0	1 (compulsory courses)	3 (combination)	5	1.9696969696969695	2.4444444444444446	1.4	2.25	1.9333333333333331	1.5	3.4011973816621555	1.9627898512959325	6.383531299731703
638	74	2 (spring 2022)	f	19	1	0	1	0	1 (compulsory courses)	2 (lectures)	3.8	1.9696969696969695	2.4444444444444446	1.4	2.25	1.9333333333333331	1.5	3.1354942159291497	1.5997101915667569	4.58673760875556
639	74	2 (spring 2022)	m	20	1	0	1	0	1 (compulsory courses)	2 (lectures)	5	1.9696969696969695	2.4444444444444446	1.4	2.25	1.9333333333333331	1.5	0.6931471805599453	NA	NA
640	74	2 (spring 2022)	f	19	1	0	1	0	1 (compulsory courses)	3 (combination)	3.1	1.9696969696969695	2.4444444444444446	1.4	2.25	1.9333333333333331	1.5	4.0943445622221	0.7689259772774878	6.348249484997158
641	75	2 (spring 2022)	f	35	0	1	0	1	2 (compulsory electives)	3 (combination)	4.5	2.5454545454545454	2.888888888888889	2.1333333333333333	2.0833333333333335	2.6	3.333333333333333	4.04305126783455	0.5894524018415969	6.384482039965997
642	75	2 (spring 2022)	f	25	0	1	0	1	1 (compulsory courses)	2 (lectures)	3.8	2.5454545454545454	2.888888888888889	2.1333333333333333	2.0833333333333335	2.6	3.333333333333333	3.258096538021482	1.4966772412971456	6.179507945474314
643	75	2 (spring 2022)	f	23	0	1	0	1	1 (compulsory courses)	2 (lectures)	3.6	2.5454545454545454	2.888888888888889	2.1333333333333333	2.0833333333333335	2.6	3.333333333333333	3.4339872044851463	1.0959828770928661	6.23706226139258
644	75	2 (spring 2022)	f	54	0	1	0	1	2 (compulsory electives)	1 (seminars)	4.2	2.5454545454545454	2.888888888888889	2.1333333333333333	2.0833333333333335	2.6	3.333333333333333	3.58351893845611	0.9298992198756039	6.207418866479811
645	75	2 (spring 2022)	f	26	0	1	0	1	1 (compulsory courses)	2 (lectures)	2.7	2.5454545454545454	2.888888888888889	2.1333333333333333	2.0833333333333335	2.6	3.333333333333333	2.6390573296152584	2.1899707509405335	4.96266718001075
646	76	2 (spring 2022)	f	20	1	0	1	0	2 (compulsory electives)	3 (combination)	4.5	0.8484848484848485	0.9444444444444444	0.7333333333333333	0.41666666666666663	1.0666666666666669	1.1666666666666667	2.4849066497880004	1.2875178636617401	4.744780601732155
647	76	2 (spring 2022)	f	21	1	0	1	0	2 (compulsory electives)	2 (lectures)	4.5	0.8484848484848485	0.9444444444444444	0.7333333333333333	0.41666666666666663	1.0666666666666669	1.1666666666666667	1.6094379124341003	2.7954926451203423	3.1553581332693383
648	76	2 (spring 2022)	f	19	1	0	1	0	2 (compulsory electives)	2 (lectures)	3.8	0.8484848484848485	0.9444444444444444	0.7333333333333333	0.41666666666666663	1.0666666666666669	1.1666666666666667	2.70805020110221	1.301335644394909	4.768601199410834
649	76	2 (spring 2022)	f	19	1	0	1	0	1 (compulsory courses)	2 (lectures)	4	0.8484848484848485	0.9444444444444444	0.7333333333333333	0.41666666666666663	1.0666666666666669	1.1666666666666667	3.5553480614894135	0.5981859093859649	4.718123819174839
650	76	2 (spring 2022)	f	20	1	0	1	0	NA	2 (lectures)	4.9	0.8484848484848485	0.9444444444444444	0.7333333333333333	0.41666666666666663	1.0666666666666669	1.1666666666666667	2.1972245773362196	1.4516108587830516	3.8162779484697618
651	76	2 (spring 2022)	f	20	1	0	1	0	2 (compulsory electives)	2 (lectures)	4.3	0.8484848484848485	0.9444444444444444	0.7333333333333333	0.41666666666666663	1.0666666666666669	1.1666666666666667	1.3862943611198906	2.7843752774561956	3.9390908437157384
652	76	2 (spring 2022)	m	20	1	0	1	0	2 (compulsory electives)	2 (lectures)	4.7	0.8484848484848485	0.9444444444444444	0.7333333333333333	0.41666666666666663	1.0666666666666669	1.1666666666666667	3.091042453358316	0.8505362227497314	4.747219365712962
653	76	2 (spring 2022)	f	20	1	0	1	0	NA	1 (seminars)	3.3	0.8484848484848485	0.9444444444444444	0.7333333333333333	0.41666666666666663	1.0666666666666669	1.1666666666666667	2.9444389791664403	0.7395000677545384	4.693181063310805
654	76	2 (spring 2022)	m	20	1	0	1	0	1 (compulsory courses)	1 (seminars)	4.7	0.8484848484848485	0.9444444444444444	0.7333333333333333	0.41666666666666663	1.0666666666666669	1.1666666666666667	1.9459101490553132	1.4721131875637152	3.9869243136012638
655	76	2 (spring 2022)	f	20	1	0	1	0	1 (compulsory courses)	2 (lectures)	4.7	0.8484848484848485	0.9444444444444444	0.7333333333333333	0.41666666666666663	1.0666666666666669	1.1666666666666667	2.0794415416798357	2.8269619264802217	3.742718579196816
656	76	2 (spring 2022)	m	20	1	0	1	0	1 (compulsory courses)	2 (lectures)	2.7	0.8484848484848485	0.9444444444444444	0.7333333333333333	0.41666666666666663	1.0666666666666669	1.1666666666666667	2.302585092994046	1.762341039859821	4.5209487340941275
657	76	2 (spring 2022)	f	19	1	0	1	0	2 (compulsory electives)	2 (lectures)	4.6	0.8484848484848485	0.9444444444444444	0.7333333333333333	0.41666666666666663	1.0666666666666669	1.1666666666666667	2.995732273553991	1.008039604617702	5.307297008931874
658	76	2 (spring 2022)	f	19	1	0	1	0	2 (compulsory electives)	2 (lectures)	4.6	0.8484848484848485	0.9444444444444444	0.7333333333333333	0.41666666666666663	1.0666666666666669	1.1666666666666667	2.70805020110221	1.3676593881628945	5.207756944867726
659	7	3 (autumn 2022)	m	29	1	0	0	1	2 (compulsory electives)	NA	4.9	3.2727272727272725	4.055555555555555	2.3333333333333335	3.333333333333333	3.466666666666667	2.6666666666666665	3.8501476017100584	0.600270890201245	6.13200879210029
660	7	3 (autumn 2022)	f	20	1	0	1	0	2 (compulsory electives)	NA	5	3.2727272727272725	4.055555555555555	2.3333333333333335	3.333333333333333	3.466666666666667	2.6666666666666665	4.219507705176107	0.643525191514843	6.1740867531468675
661	7	3 (autumn 2022)	m	22	1	0	1	0	3 (elective courses)	NA	3.4	3.2727272727272725	4.055555555555555	2.3333333333333335	3.333333333333333	3.466666666666667	2.6666666666666665	3.091042453358316	1.2242504297843406	4.756947681669794
662	7	3 (autumn 2022)	m	21	1	0	1	0	2 (compulsory electives)	NA	4.7	3.2727272727272725	4.055555555555555	2.3333333333333335	3.333333333333333	3.466666666666667	2.6666666666666665	3.713572066704308	1.1444511062737623	6.317496083148939
663	7	3 (autumn 2022)	m	22	1	0	1	0	2 (compulsory electives)	NA	4.7	3.2727272727272725	4.055555555555555	2.3333333333333335	3.333333333333333	3.466666666666667	2.6666666666666665	3.5553480614894135	1.075646283323114	5.736792572194119
664	7	3 (autumn 2022)	m	29	1	0	0	1	2 (compulsory electives)	NA	4.4	3.2727272727272725	4.055555555555555	2.3333333333333335	3.333333333333333	3.466666666666667	2.6666666666666665	3.970291913552122	0.9000997920451631	5.9219124740708535
665	7	3 (autumn 2022)	f	29	1	0	0	1	NA	NA	4.7	3.2727272727272725	4.055555555555555	2.3333333333333335	3.333333333333333	3.466666666666667	2.6666666666666665	3.970291913552122	0.7856595893913731	6.349327226674472
666	9	3 (autumn 2022)	m	20	1	1	1	0	1 (compulsory courses)	2 (lectures)	5	3.606060606060606	3.7777777777777777	3.4	3.9166666666666665	3.6	3	3.367295829986474	1.235493060166917	6.147534104741716
667	9	3 (autumn 2022)	f	21	1	0	1	0	1 (compulsory courses)	2 (lectures)	4.9	3.606060606060606	3.7777777777777777	3.4	3.9166666666666665	3.6	3	3.8918202981106265	1.1131591820228426	6.482177241632017
668	9	3 (autumn 2022)	f	22	0	1	1	0	2 (compulsory electives)	3 (combination)	3.8	3.606060606060606	3.7777777777777777	3.4	3.9166666666666665	3.6	3	3.6888794541139363	1.0162799503019937	6.30490307922502
669	9	3 (autumn 2022)	f	19	1	0	1	0	1 (compulsory courses)	3 (combination)	5	3.606060606060606	3.7777777777777777	3.4	3.9166666666666665	3.6	3	3.8066624897703196	1.0069962631783629	6.362272481512627
670	9	3 (autumn 2022)	f	21	1	0	1	0	1 (compulsory courses)	3 (combination)	4.4	3.606060606060606	3.7777777777777777	3.4	3.9166666666666665	3.6	3	2.3978952727983707	2.185043638004978	5.898383541080218
671	9	3 (autumn 2022)	f	19	1	0	1	0	1 (compulsory courses)	3 (combination)	5	3.606060606060606	3.7777777777777777	3.4	3.9166666666666665	3.6	3	3.871201010907891	0.9130446380784558	6.365114595252676
672	18	3 (autumn 2022)	m	25	0	1	1	0	3 (elective courses)	3 (combination)	4.6	2.5757575757575757	3.055555555555556	2	3.3333333333333335	2.2	2	2.0794415416798357	2.314059136590457	2.4329865926096406
673	18	3 (autumn 2022)	f	20	1	0	1	0	1 (compulsory courses)	1 (seminars)	4.7	2.5757575757575757	3.055555555555556	2	3.3333333333333335	2.2	2	1.791759469228055	2.645785612616137	3.258706852352297
674	18	3 (autumn 2022)	f	22	1	0	1	0	1 (compulsory courses)	2 (lectures)	3.8	2.5757575757575757	3.055555555555556	2	3.3333333333333335	2.2	2	3.8066624897703196	0.5415293090916925	6.551272599924287
675	18	3 (autumn 2022)	f	20	1	0	1	0	1 (compulsory courses)	3 (combination)	4.8	2.5757575757575757	3.055555555555556	2	3.3333333333333335	2.2	2	4.3694478524670215	0.7545921938248491	6.844758461822099
676	18	3 (autumn 2022)	f	20	1	0	1	0	1 (compulsory courses)	2 (lectures)	4.4	2.5757575757575757	3.055555555555556	2	3.3333333333333335	2.2	2	3.1354942159291497	1.6251762687407763	5.816136979191468
677	18	3 (autumn 2022)	f	20	1	0	1	0	1 (compulsory courses)	2 (lectures)	3.2	2.5757575757575757	3.055555555555556	2	3.3333333333333335	2.2	2	3.828641396489095	1.048997590529331	6.850458207530502
678	18	3 (autumn 2022)	f	19	1	0	1	0	1 (compulsory courses)	2 (lectures)	3.1	2.5757575757575757	3.055555555555556	2	3.3333333333333335	2.2	2	3.295836866004329	1.3441848087112493	5.830043715206262
679	20	3 (autumn 2022)	m	24	0	1	1	0	1 (compulsory courses)	3 (combination)	5	2.090909090909091	2	2.2	2.5	2	1.5	3.332204510175204	1.1464920186196412	4.905419510407846
680	20	3 (autumn 2022)	f	24	0	1	1	0	1 (compulsory courses)	1 (seminars)	4.9	2.090909090909091	2	2.2	2.5	2	1.5	2.302585092994046	2.485296396838228	4.375357620756325
681	20	3 (autumn 2022)	f	24	0	1	1	0	1 (compulsory courses)	3 (combination)	5	2.090909090909091	2	2.2	2.5	2	1.5	2.995732273553991	1.9275254978496765	4.9502481440811605
682	20	3 (autumn 2022)	f	23	0	1	1	0	1 (compulsory courses)	1 (seminars)	4.5	2.090909090909091	2	2.2	2.5	2	1.5	3.1780538303479458	1.6488612069517499	5.247024072160486
683	20	3 (autumn 2022)	m	22	0	1	1	0	1 (compulsory courses)	3 (combination)	4.1	2.090909090909091	2	2.2	2.5	2	1.5	2.6390573296152584	1.7915103874873155	4.672704216105461
684	20	3 (autumn 2022)	f	23	0	1	1	0	1 (compulsory courses)	3 (combination)	4.9	2.090909090909091	2	2.2	2.5	2	1.5	2.0794415416798357	2.951608471738562	5.45560936576452
685	20	3 (autumn 2022)	f	24	0	1	1	0	1 (compulsory courses)	3 (combination)	5	2.090909090909091	2	2.2	2.5	2	1.5	2.302585092994046	2.3509667937480483	4.747344674768634
686	20	3 (autumn 2022)	f	24	0	1	0	1	1 (compulsory courses)	1 (seminars)	5	2.090909090909091	2	2.2	2.5	2	1.5	2.1972245773362196	1.825255082092035	3.477746815465862
687	20	3 (autumn 2022)	f	22	0	1	1	0	1 (compulsory courses)	1 (seminars)	5	2.090909090909091	2	2.2	2.5	2	1.5	2.4849066497880004	2.3928551182080136	4.2317123365149065
688	20	3 (autumn 2022)	f	22	0	1	1	0	1 (compulsory courses)	3 (combination)	3.3	2.090909090909091	2	2.2	2.5	2	1.5	4.07753744390572	0.588750093854393	5.731904114667098
689	20	3 (autumn 2022)	m	22	0	1	1	0	1 (compulsory courses)	3 (combination)	4.8	2.090909090909091	2	2.2	2.5	2	1.5	2.833213344056216	1.7976173098858614	4.8907725110568805
690	20	3 (autumn 2022)	m	22	0	1	1	0	1 (compulsory courses)	3 (combination)	4.9	2.090909090909091	2	2.2	2.5	2	1.5	4.007333185232471	0.7810277308855795	6.222082704266734
691	20	3 (autumn 2022)	f	23	0	1	1	0	1 (compulsory courses)	1 (seminars)	4.4	2.090909090909091	2	2.2	2.5	2	1.5	3.4657359027997265	0.9383109953593396	5.663947779951369
692	20	3 (autumn 2022)	f	22	0	1	1	0	1 (compulsory courses)	1 (seminars)	4.4	2.090909090909091	2	2.2	2.5	2	1.5	3.258096538021482	1.7423835995412948	4.7049612208410485
693	20	3 (autumn 2022)	f	24	0	1	1	0	1 (compulsory courses)	1 (seminars)	5	2.090909090909091	2	2.2	2.5	2	1.5	3.044522437723423	1.4887148884510082	6.1431592518233735
694	20	3 (autumn 2022)	f	23	0	1	1	0	1 (compulsory courses)	1 (seminars)	4.8	2.090909090909091	2	2.2	2.5	2	1.5	2.3978952727983707	2.1097057208612413	4.541052628864314
695	20	3 (autumn 2022)	f	22	0	1	1	1	1 (compulsory courses)	1 (seminars)	4.4	2.090909090909091	2	2.2	2.5	2	1.5	0	NA	3.112403580357684
696	20	3 (autumn 2022)	m	23	0	1	1	0	1 (compulsory courses)	3 (combination)	5	2.090909090909091	2	2.2	2.5	2	1.5	2.6390573296152584	2.008012791488103	4.2737542503955765
697	20	3 (autumn 2022)	f	23	0	1	1	0	1 (compulsory courses)	3 (combination)	4.4	2.090909090909091	2	2.2	2.5	2	1.5	1.9459101490553132	1.5749969973525202	3.875045811438459
698	22	3 (autumn 2022)	m	23	1	0	1	0	2 (compulsory electives)	3 (combination)	4.7	3.727272727272727	3.888888888888889	3.533333333333333	4	3.6	3.5	3.871201010907891	0.7895187230558286	5.757960323534192
699	22	3 (autumn 2022)	m	20	1	0	1	0	2 (compulsory electives)	1 (seminars)	4.9	3.727272727272727	3.888888888888889	3.533333333333333	4	3.6	3.5	3.58351893845611	0.8703883706099877	5.726684867873505
700	22	3 (autumn 2022)	m	22	1	0	1	0	3 (elective courses)	3 (combination)	4.8	3.727272727272727	3.888888888888889	3.533333333333333	4	3.6	3.5	3.6635616461296463	0.7730387787110431	5.19483009527189
701	22	3 (autumn 2022)	m	20	1	0	1	0	1 (compulsory courses)	2 (lectures)	4.7	3.727272727272727	3.888888888888889	3.533333333333333	4	3.6	3.5	4.394449154672439	0.4315681887994679	6.671355389745067
702	22	3 (autumn 2022)	f	20	1	0	1	0	2 (compulsory electives)	2 (lectures)	4.6	3.727272727272727	3.888888888888889	3.533333333333333	4	3.6	3.5	3.1780538303479458	1.2534921653192104	5.489448687372802
703	22	3 (autumn 2022)	f	52	1	0	0	1	3 (elective courses)	3 (combination)	3.8	3.727272727272727	3.888888888888889	3.533333333333333	4	3.6	3.5	3.4965075614664802	1.6366421637888329	5.3596178924118325
704	23	3 (autumn 2022)	f	20	1	0	1	0	1 (compulsory courses)	3 (combination)	3.6	2.8181818181818183	3.4444444444444446	2.066666666666667	3.4166666666666665	3	1.1666666666666663	3.912023005428146	0.75565653445237	5.60798328641785
705	23	3 (autumn 2022)	m	20	1	0	1	0	1 (compulsory courses)	NA	4.2	2.8181818181818183	3.4444444444444446	2.066666666666667	3.4166666666666665	3	1.1666666666666663	3.5553480614894135	0.7553110365159503	5.494800547856938
706	23	3 (autumn 2022)	m	20	1	0	1	0	1 (compulsory courses)	3 (combination)	3.7	2.8181818181818183	3.4444444444444446	2.066666666666667	3.4166666666666665	3	1.1666666666666663	3.5553480614894135	0.9743355348044762	5.714278917885561
707	23	3 (autumn 2022)	f	22	1	0	1	0	1 (compulsory courses)	3 (combination)	4.4	2.8181818181818183	3.4444444444444446	2.066666666666667	3.4166666666666665	3	1.1666666666666663	3.258096538021482	1.5263726547008163	5.5470512622345325
708	23	3 (autumn 2022)	m	20	1	0	1	0	1 (compulsory courses)	3 (combination)	4.8	2.8181818181818183	3.4444444444444446	2.066666666666667	3.4166666666666665	3	1.1666666666666663	3.091042453358316	1.232125793453216	5.629555112966127
709	23	3 (autumn 2022)	f	22	1	0	1	0	1 (compulsory courses)	2 (lectures)	3.5	2.8181818181818183	3.4444444444444446	2.066666666666667	3.4166666666666665	3	1.1666666666666663	3.4657359027997265	0.8933165292835025	6.082580759327059
710	23	3 (autumn 2022)	f	20	1	0	1	0	1 (compulsory courses)	2 (lectures)	4.6	2.8181818181818183	3.4444444444444446	2.066666666666667	3.4166666666666665	3	1.1666666666666663	3.4011973816621555	1.3949761555069777	6.097175001530096
711	23	3 (autumn 2022)	f	20	1	0	1	0	1 (compulsory courses)	2 (lectures)	4.5	2.8181818181818183	3.4444444444444446	2.066666666666667	3.4166666666666665	3	1.1666666666666663	3.367295829986474	1.3341451412697416	6.198377407966786
712	23	3 (autumn 2022)	f	21	1	0	1	0	1 (compulsory courses)	3 (combination)	4.3	2.8181818181818183	3.4444444444444446	2.066666666666667	3.4166666666666665	3	1.1666666666666663	2.9444389791664403	1.3012467701435266	5.370954723827415
713	23	3 (autumn 2022)	f	21	1	0	1	0	1 (compulsory courses)	3 (combination)	3.9	2.8181818181818183	3.4444444444444446	2.066666666666667	3.4166666666666665	3	1.1666666666666663	3.5263605246161616	0.9697457842611215	5.632625835339719
714	23	3 (autumn 2022)	f	19	1	0	1	0	1 (compulsory courses)	3 (combination)	4.3	2.8181818181818183	3.4444444444444446	2.066666666666667	3.4166666666666665	3	1.1666666666666663	3.7376696182833684	0.7021692414650251	6.085937460040285
715	23	3 (autumn 2022)	f	19	1	0	1	0	1 (compulsory courses)	3 (combination)	4.9	2.8181818181818183	3.4444444444444446	2.066666666666667	3.4166666666666665	3	1.1666666666666663	3.7612001156935624	0.6246790968387937	6.0402978347401985
716	23	3 (autumn 2022)	o	19	1	0	1	0	1 (compulsory courses)	3 (combination)	4.2	2.8181818181818183	3.4444444444444446	2.066666666666667	3.4166666666666665	3	1.1666666666666663	3.091042453358316	2.072546059308479	5.180857342098197
717	23	3 (autumn 2022)	f	19	1	0	1	0	1 (compulsory courses)	3 (combination)	3.8	2.8181818181818183	3.4444444444444446	2.066666666666667	3.4166666666666665	3	1.1666666666666663	3.295836866004329	1.3188984849391374	5.711484601077251
718	23	3 (autumn 2022)	m	21	1	0	1	0	1 (compulsory courses)	3 (combination)	3.9	2.8181818181818183	3.4444444444444446	2.066666666666667	3.4166666666666665	3	1.1666666666666663	3.295836866004329	1.3453281983756913	5.943279833419229
719	23	3 (autumn 2022)	o	19	1	0	1	0	1 (compulsory courses)	2 (lectures)	4.2	2.8181818181818183	3.4444444444444446	2.066666666666667	3.4166666666666665	3	1.1666666666666663	3.6109179126442243	1.0157740791252654	6.303614868910327
720	25	3 (autumn 2022)	f	19	1	0	1	0	1 (compulsory courses)	1 (seminars)	4.9	1.9090909090909092	2.3333333333333335	1.4	1.8333333333333333	1.7333333333333334	2.5	4.04305126783455	0.5437647604818684	6.474381269882834
721	25	3 (autumn 2022)	f	19	1	0	1	0	1 (compulsory courses)	1 (seminars)	4.5	1.9090909090909092	2.3333333333333335	1.4	1.8333333333333333	1.7333333333333334	2.5	3.828641396489095	0.8980938168924711	6.9665778735816115
722	25	3 (autumn 2022)	f	22	1	0	1	0	1 (compulsory courses)	1 (seminars)	5	1.9090909090909092	2.3333333333333335	1.4	1.8333333333333333	1.7333333333333334	2.5	2.70805020110221	1.8722901885387118	6.456649197339768
723	25	3 (autumn 2022)	f	20	1	0	1	0	1 (compulsory courses)	1 (seminars)	3.4	1.9090909090909092	2.3333333333333335	1.4	1.8333333333333333	1.7333333333333334	2.5	3.713572066704308	0.881838341190951	6.714500535173872
724	25	3 (autumn 2022)	m	20	1	0	1	0	1 (compulsory courses)	1 (seminars)	4.1	1.9090909090909092	2.3333333333333335	1.4	1.8333333333333333	1.7333333333333334	2.5	3.1354942159291497	2.2008780015178893	6.411446229366693
725	25	3 (autumn 2022)	f	20	1	0	1	0	1 (compulsory courses)	1 (seminars)	3.9	1.9090909090909092	2.3333333333333335	1.4	1.8333333333333333	1.7333333333333334	2.5	3.6375861597263857	1.2437647693420457	6.543800804308705
726	25	3 (autumn 2022)	f	19	1	0	1	0	1 (compulsory courses)	1 (seminars)	3.8	1.9090909090909092	2.3333333333333335	1.4	1.8333333333333333	1.7333333333333334	2.5	3.4657359027997265	1.3598695089732955	6.614362293721389
727	25	3 (autumn 2022)	f	20	1	0	1	0	1 (compulsory courses)	1 (seminars)	4.6	1.9090909090909092	2.3333333333333335	1.4	1.8333333333333333	1.7333333333333334	2.5	3.6375861597263857	1.2932907911329596	6.67696088922747
728	27	3 (autumn 2022)	m	24	1	1	1	1	1 (compulsory courses)	1 (seminars)	3.4	2.4545454545454546	2.666666666666667	2.2	2.5833333333333335	2.4	2.333333333333333	3.7612001156935624	1.0894996342366887	5.905662814215265
729	27	3 (autumn 2022)	f	21	1	0	1	0	3 (elective courses)	3 (combination)	4.9	2.4545454545454546	2.666666666666667	2.2	2.5833333333333335	2.4	2.333333333333333	3.784189633918261	0.9010373835206308	6.2896904141509475
730	27	3 (autumn 2022)	m	29	1	0	0	1	1 (compulsory courses)	NA	4.5	2.4545454545454546	2.666666666666667	2.2	2.5833333333333335	2.4	2.333333333333333	4.290459441148391	0.36609411083897764	5.897763220447123
731	27	3 (autumn 2022)	m	30	1	0	0	1	1 (compulsory courses)	3 (combination)	4.3	2.4545454545454546	2.666666666666667	2.2	2.5833333333333335	2.4	2.333333333333333	3.912023005428146	0.74474728265061	5.654273649534059
732	27	3 (autumn 2022)	m	22	1	0	1	0	1 (compulsory courses)	2 (lectures)	4.7	2.4545454545454546	2.666666666666667	2.2	2.5833333333333335	2.4	2.333333333333333	3.58351893845611	1.0883975468306593	5.104267984839686
733	27	3 (autumn 2022)	f	50	1	0	0	1	1 (compulsory courses)	3 (combination)	4.6	2.4545454545454546	2.666666666666667	2.2	2.5833333333333335	2.4	2.333333333333333	4.48863636973214	0.5568564535578847	6.214069389514814
734	29	3 (autumn 2022)	f	20	1	0	1	0	1 (compulsory courses)	2 (lectures)	4.7	1.0606060606060606	1.3888888888888888	0.6666666666666666	1.5	0.9333333333333332	0.5	2.995732273553991	1.706886940551678	4.839284912211247
735	29	3 (autumn 2022)	f	20	1	0	1	0	1 (compulsory courses)	2 (lectures)	4.1	1.0606060606060606	1.3888888888888888	0.6666666666666666	1.5	0.9333333333333332	0.5	2.70805020110221	2.6445835811859957	4.920069397915239
736	29	3 (autumn 2022)	f	25	1	0	1	0	3 (elective courses)	2 (lectures)	3.7	1.0606060606060606	1.3888888888888888	0.6666666666666666	1.5	0.9333333333333332	0.5	3.6635616461296463	0.8254634999338314	4.713424680777526
737	29	3 (autumn 2022)	f	21	1	0	1	0	1 (compulsory courses)	2 (lectures)	3.8	1.0606060606060606	1.3888888888888888	0.6666666666666666	1.5	0.9333333333333332	0.5	4.3694478524670215	0.42149131170190546	6.357651121076622
738	29	3 (autumn 2022)	f	19	1	0	1	0	1 (compulsory courses)	2 (lectures)	4	1.0606060606060606	1.3888888888888888	0.6666666666666666	1.5	0.9333333333333332	0.5	3.828641396489095	1.0599161704848885	5.831317232331227
739	29	3 (autumn 2022)	f	20	1	0	1	0	1 (compulsory courses)	2 (lectures)	4	1.0606060606060606	1.3888888888888888	0.6666666666666666	1.5	0.9333333333333332	0.5	2.772588722239781	2.020193442103728	4.777495134262338
740	29	3 (autumn 2022)	m	19	1	0	1	0	1 (compulsory courses)	2 (lectures)	3.7	1.0606060606060606	1.3888888888888888	0.6666666666666666	1.5	0.9333333333333332	0.5	2.8903717578961645	2.056436440155991	5.0780425036274135
741	29	3 (autumn 2022)	f	20	1	0	1	0	1 (compulsory courses)	2 (lectures)	4	1.0606060606060606	1.3888888888888888	0.6666666666666666	1.5	0.9333333333333332	0.5	1.791759469228055	2.7408107961691277	4.397717284011058
742	33	3 (autumn 2022)	f	23	1	0	1	0	2 (compulsory electives)	3 (combination)	4.5	2.606060606060606	3.2777777777777777	1.8	3.0833333333333335	2.533333333333333	1.8333333333333333	2.9444389791664403	1.8669842246984285	6.1159651403076225
743	33	3 (autumn 2022)	f	20	1	0	1	0	2 (compulsory electives)	2 (lectures)	3.4	2.606060606060606	3.2777777777777777	1.8	3.0833333333333335	2.533333333333333	1.8333333333333333	2.70805020110221	1.7712619786410426	4.905056889778672
744	33	3 (autumn 2022)	f	22	1	0	1	0	2 (compulsory electives)	2 (lectures)	4.4	2.606060606060606	3.2777777777777777	1.8	3.0833333333333335	2.533333333333333	1.8333333333333333	3.295836866004329	2.3869867878856565	7.033397383909511
745	33	3 (autumn 2022)	f	22	0	0	1	0	2 (compulsory electives)	3 (combination)	5	2.606060606060606	3.2777777777777777	1.8	3.0833333333333335	2.533333333333333	1.8333333333333333	2.0794415416798357	2.506498829579264	3.903414630891546
746	33	3 (autumn 2022)	f	22	1	0	1	0	2 (compulsory electives)	3 (combination)	5	2.606060606060606	3.2777777777777777	1.8	3.0833333333333335	2.533333333333333	1.8333333333333333	2.3978952727983707	2.4424908382426933	5.068703273579799
747	33	3 (autumn 2022)	f	20	1	0	1	0	2 (compulsory electives)	3 (combination)	3.3	2.606060606060606	3.2777777777777777	1.8	3.0833333333333335	2.533333333333333	1.8333333333333333	2.4849066497880004	2.40325264513403	4.202655267243122
748	33	3 (autumn 2022)	f	22	1	0	1	0	2 (compulsory electives)	2 (lectures)	4.3	2.606060606060606	3.2777777777777777	1.8	3.0833333333333335	2.533333333333333	1.8333333333333333	3.58351893845611	1.0255051934655446	6.547853777170428
749	33	3 (autumn 2022)	f	21	1	0	1	0	2 (compulsory electives)	2 (lectures)	2.5	2.606060606060606	3.2777777777777777	1.8	3.0833333333333335	2.533333333333333	1.8333333333333333	3.044522437723423	1.8279558989451288	4.764538002092637
750	34	3 (autumn 2022)	f	21	1	0	1	0	3 (elective courses)	1 (seminars)	3.6	2.393939393939394	2.7777777777777777	1.9333333333333331	2.4166666666666665	2.7333333333333334	1.5	3.9318256327243257	0.9581767667271437	5.319169440020985
751	34	3 (autumn 2022)	f	21	1	0	1	0	2 (compulsory electives)	2 (lectures)	2.5	2.393939393939394	2.7777777777777777	1.9333333333333331	2.4166666666666665	2.7333333333333334	1.5	3.871201010907891	0.7603647939431782	6.253227264758665
752	34	3 (autumn 2022)	f	22	1	0	1	0	2 (compulsory electives)	1 (seminars)	3.4	2.393939393939394	2.7777777777777777	1.9333333333333331	2.4166666666666665	2.7333333333333334	1.5	3.4011973816621555	1.7667434245419233	5.662141204139928
753	34	3 (autumn 2022)	m	20	1	0	1	0	2 (compulsory electives)	2 (lectures)	2.4	2.393939393939394	2.7777777777777777	1.9333333333333331	2.4166666666666665	2.7333333333333334	1.5	3.295836866004329	1.4203245841667154	5.4783469214218155
754	34	3 (autumn 2022)	f	19	1	0	1	0	2 (compulsory electives)	3 (combination)	3.7	2.393939393939394	2.7777777777777777	1.9333333333333331	2.4166666666666665	2.7333333333333334	1.5	4.0943445622221	0.7784599480832636	6.471905785997365
755	35	3 (autumn 2022)	f	28	0	0	1	0	3 (elective courses)	1 (seminars)	5	3.5454545454545454	3.6666666666666665	3.4	2.9166666666666665	3.933333333333333	3.833333333333333	4.276666119016055	0.7749734534613023	6.645185761567643
756	35	3 (autumn 2022)	f	22	1	0	1	0	3 (elective courses)	1 (seminars)	4.9	3.5454545454545454	3.6666666666666665	3.4	2.9166666666666665	3.933333333333333	3.833333333333333	3.6375861597263857	1.1415164081556022	5.782391462737115
757	35	3 (autumn 2022)	f	23	0	1	1	0	2 (compulsory electives)	3 (combination)	5	3.5454545454545454	3.6666666666666665	3.4	2.9166666666666665	3.933333333333333	3.833333333333333	3.9318256327243257	0.844357215609309	5.496752314884289
758	35	3 (autumn 2022)	m	24	0	1	1	0	2 (compulsory electives)	1 (seminars)	4.9	3.5454545454545454	3.6666666666666665	3.4	2.9166666666666665	3.933333333333333	3.833333333333333	3.8918202981106265	1.1456979836888874	5.721703491390249
759	35	3 (autumn 2022)	f	23	0	1	1	0	2 (compulsory electives)	1 (seminars)	5	3.5454545454545454	3.6666666666666665	3.4	2.9166666666666665	3.933333333333333	3.833333333333333	4.290459441148391	0.7248482769138921	6.004265831345144
760	35	3 (autumn 2022)	f	23	0	1	1	0	2 (compulsory electives)	1 (seminars)	4.7	3.5454545454545454	3.6666666666666665	3.4	2.9166666666666665	3.933333333333333	3.833333333333333	3.9512437185814275	1.0129374396964779	5.528663488392747
761	35	3 (autumn 2022)	f	25	0	1	1	0	2 (compulsory electives)	1 (seminars)	5	3.5454545454545454	3.6666666666666665	3.4	2.9166666666666665	3.933333333333333	3.833333333333333	4.406719247264253	0.7606357774121119	6.59146605870077
762	35	3 (autumn 2022)	f	26	0	1	1	0	2 (compulsory electives)	1 (seminars)	4.4	3.5454545454545454	3.6666666666666665	3.4	2.9166666666666665	3.933333333333333	3.833333333333333	3.6109179126442243	1.2775959452095906	5.166119481852596
763	35	3 (autumn 2022)	f	25	0	1	1	0	2 (compulsory electives)	1 (seminars)	5	3.5454545454545454	3.6666666666666665	3.4	2.9166666666666665	3.933333333333333	3.833333333333333	3.7612001156935624	0.9519169047468652	5.407947134344545
764	35	3 (autumn 2022)	f	23	0	1	1	0	2 (compulsory electives)	1 (seminars)	4.9	3.5454545454545454	3.6666666666666665	3.4	2.9166666666666665	3.933333333333333	3.833333333333333	4.465908118654584	0.4210655433111905	6.572330628109151
765	35	3 (autumn 2022)	f	24	0	1	1	0	2 (compulsory electives)	1 (seminars)	5	3.5454545454545454	3.6666666666666665	3.4	2.9166666666666665	3.933333333333333	3.833333333333333	4.02535169073515	1.024164633945695	5.670503413718458
766	35	3 (autumn 2022)	f	23	0	1	1	0	2 (compulsory electives)	1 (seminars)	4.6	3.5454545454545454	3.6666666666666665	3.4	2.9166666666666665	3.933333333333333	3.833333333333333	4.219507705176107	0.7660164680192044	5.719069398999087
767	35	3 (autumn 2022)	f	19	1	0	1	0	3 (elective courses)	1 (seminars)	4.9	3.5454545454545454	3.6666666666666665	3.4	2.9166666666666665	3.933333333333333	3.833333333333333	3.828641396489095	0.989462104534095	6.028083476507779
768	36	3 (autumn 2022)	m	20	1	0	1	0	1 (compulsory courses)	2 (lectures)	4.3	2.727272727272727	2.7777777777777777	2.6666666666666665	3.0833333333333335	2.2666666666666666	3.1666666666666665	2.772588722239781	1.8091386794967315	5.267297055646349
769	36	3 (autumn 2022)	f	19	1	0	1	0	1 (compulsory courses)	3 (combination)	3.7	2.727272727272727	2.7777777777777777	2.6666666666666665	3.0833333333333335	2.2666666666666666	3.1666666666666665	3.1780538303479458	1.290925236951376	5.813416105603333
770	36	3 (autumn 2022)	f	26	1	0	1	0	1 (compulsory courses)	2 (lectures)	4.4	2.727272727272727	2.7777777777777777	2.6666666666666665	3.0833333333333335	2.2666666666666666	3.1666666666666665	3.7376696182833684	1.3138141433902857	6.1141206236678896
771	36	3 (autumn 2022)	f	19	1	0	1	0	1 (compulsory courses)	2 (lectures)	2.8	2.727272727272727	2.7777777777777777	2.6666666666666665	3.0833333333333335	2.2666666666666666	3.1666666666666665	2.70805020110221	1.1034800794795123	3.9159369047492825
772	36	3 (autumn 2022)	f	19	1	0	1	0	1 (compulsory courses)	2 (lectures)	4.7	2.727272727272727	2.7777777777777777	2.6666666666666665	3.0833333333333335	2.2666666666666666	3.1666666666666665	1.9459101490553132	2.664080521643029	4.086909583734583
773	36	3 (autumn 2022)	f	21	1	0	1	0	1 (compulsory courses)	2 (lectures)	4.7	2.727272727272727	2.7777777777777777	2.6666666666666665	3.0833333333333335	2.2666666666666666	3.1666666666666665	3.871201010907891	0.8064234896375199	6.238120580602965
774	36	3 (autumn 2022)	f	22	1	0	1	0	1 (compulsory courses)	2 (lectures)	4.7	2.727272727272727	2.7777777777777777	2.6666666666666665	3.0833333333333335	2.2666666666666666	3.1666666666666665	2.9444389791664403	1.509894247631484	4.653599924851766
775	36	3 (autumn 2022)	m	20	1	0	1	0	1 (compulsory courses)	2 (lectures)	4.3	2.727272727272727	2.7777777777777777	2.6666666666666665	3.0833333333333335	2.2666666666666666	3.1666666666666665	3.2188758248682006	1.3376778127487798	5.173853863048518
776	36	3 (autumn 2022)	f	20	1	0	1	0	1 (compulsory courses)	3 (combination)	4.8	2.727272727272727	2.7777777777777777	2.6666666666666665	3.0833333333333335	2.2666666666666666	3.1666666666666665	3.713572066704308	0.9344293180043926	5.579800082456362
777	36	3 (autumn 2022)	f	22	1	0	1	0	2 (compulsory electives)	2 (lectures)	3.5	2.727272727272727	2.7777777777777777	2.6666666666666665	3.0833333333333335	2.2666666666666666	3.1666666666666665	3.2188758248682006	1.536667589346163	5.208316230562077
778	36	3 (autumn 2022)	f	19	1	0	1	0	2 (compulsory electives)	1 (seminars)	4.2	2.727272727272727	2.7777777777777777	2.6666666666666665	3.0833333333333335	2.2666666666666666	3.1666666666666665	3.1354942159291497	1.1271956116770379	5.283680111350283
779	36	3 (autumn 2022)	f	19	1	0	1	0	1 (compulsory courses)	2 (lectures)	4.2	2.727272727272727	2.7777777777777777	2.6666666666666665	3.0833333333333335	2.2666666666666666	3.1666666666666665	3.8501476017100584	0.5449232620945241	5.030234280749585
780	36	3 (autumn 2022)	m	19	1	0	1	0	1 (compulsory courses)	3 (combination)	3.9	2.727272727272727	2.7777777777777777	2.6666666666666665	3.0833333333333335	2.2666666666666666	3.1666666666666665	2.4849066497880004	1.863937717346639	4.487512142519859
781	38	3 (autumn 2022)	f	26	0	0	1	0	3 (elective courses)	2 (lectures)	4.1	2.5454545454545454	3.055555555555556	1.9333333333333331	2.5	2.7333333333333334	2.1666666666666665	4.394449154672439	0.5748619050602005	6.519359706510303
782	38	3 (autumn 2022)	m	26	1	0	1	0	3 (elective courses)	2 (lectures)	3.3	2.5454545454545454	3.055555555555556	1.9333333333333331	2.5	2.7333333333333334	2.1666666666666665	3.8066624897703196	0.9738802496675504	6.080599692348793
783	38	3 (autumn 2022)	f	25	1	0	1	0	3 (elective courses)	2 (lectures)	4.9	2.5454545454545454	3.055555555555556	1.9333333333333331	2.5	2.7333333333333334	2.1666666666666665	4.574710978503383	0.23871657168960142	6.889772447484282
784	38	3 (autumn 2022)	f	21	1	0	1	0	3 (elective courses)	3 (combination)	4.8	2.5454545454545454	3.055555555555556	1.9333333333333331	2.5	2.7333333333333334	2.1666666666666665	4.31748811353631	0.46729946698253283	6.401858214369447
785	38	3 (autumn 2022)	f	21	1	0	1	0	2 (compulsory electives)	2 (lectures)	4.1	2.5454545454545454	3.055555555555556	1.9333333333333331	2.5	2.7333333333333334	2.1666666666666665	3.4657359027997265	1.2260096081773049	5.557236851196754
786	38	3 (autumn 2022)	f	23	0	1	1	0	2 (compulsory electives)	3 (combination)	4	2.5454545454545454	3.055555555555556	1.9333333333333331	2.5	2.7333333333333334	2.1666666666666665	4.477336814478207	0.38923311203458016	6.5310395841599584
787	39	3 (autumn 2022)	f	21	1	0	1	0	1 (compulsory courses)	2 (lectures)	4.2	1.9696969696969695	2.111111111111111	1.8	2.416666666666667	1.8666666666666667	1.3333333333333337	2.833213344056216	1.9192371187735202	4.827175613425449
788	39	3 (autumn 2022)	f	23	1	0	1	0	1 (compulsory courses)	2 (lectures)	4.8	1.9696969696969695	2.111111111111111	1.8	2.416666666666667	1.8666666666666667	1.3333333333333337	3.5263605246161616	1.1557323228310996	5.8758990909412585
789	39	3 (autumn 2022)	f	20	1	0	1	0	1 (compulsory courses)	2 (lectures)	4.1	1.9696969696969695	2.111111111111111	1.8	2.416666666666667	1.8666666666666667	1.3333333333333337	2.70805020110221	1.7537560452877223	5.737466083620745
790	39	3 (autumn 2022)	f	19	1	0	1	0	1 (compulsory courses)	2 (lectures)	4.2	1.9696969696969695	2.111111111111111	1.8	2.416666666666667	1.8666666666666667	1.3333333333333337	4.23410650459726	1.030268565555779	6.253801338670623
791	39	3 (autumn 2022)	f	19	1	0	1	0	1 (compulsory courses)	2 (lectures)	4.1	1.9696969696969695	2.111111111111111	1.8	2.416666666666667	1.8666666666666667	1.3333333333333337	3.828641396489095	1.1028816121681604	5.686797951624521
792	39	3 (autumn 2022)	f	21	1	0	1	0	1 (compulsory courses)	2 (lectures)	4.9	1.9696969696969695	2.111111111111111	1.8	2.416666666666667	1.8666666666666667	1.3333333333333337	3.970291913552122	1.1748831629164391	6.5184321062055375
793	39	3 (autumn 2022)	f	20	1	0	1	0	1 (compulsory courses)	2 (lectures)	4.2	1.9696969696969695	2.111111111111111	1.8	2.416666666666667	1.8666666666666667	1.3333333333333337	2.995732273553991	1.6246493773708937	5.087812625019338
794	43	3 (autumn 2022)	m	23	0	1	1	0	3 (elective courses)	3 (combination)	5	1.6363636363636365	1.7777777777777777	1.4666666666666668	1.8333333333333333	1.6666666666666667	1.1666666666666663	3.8918202981106265	1.194110904187407	6.033945165351106
795	43	3 (autumn 2022)	m	23	0	1	1	0	3 (elective courses)	3 (combination)	5	1.6363636363636365	1.7777777777777777	1.4666666666666668	1.8333333333333333	1.6666666666666667	1.1666666666666663	2.70805020110221	1.944166114204033	4.876312379509649
796	43	3 (autumn 2022)	f	24	1	0	1	0	3 (elective courses)	3 (combination)	4.7	1.6363636363636365	1.7777777777777777	1.4666666666666668	1.8333333333333333	1.6666666666666667	1.1666666666666663	4.0943445622221	0.8559863347646812	6.0641641205262475
797	43	3 (autumn 2022)	m	25	1	0	1	0	3 (elective courses)	2 (lectures)	4.7	1.6363636363636365	1.7777777777777777	1.4666666666666668	1.8333333333333333	1.6666666666666667	1.1666666666666663	3.58351893845611	1.0802873696127642	5.441737603621641
798	43	3 (autumn 2022)	m	19	1	0	1	0	3 (elective courses)	3 (combination)	4.2	1.6363636363636365	1.7777777777777777	1.4666666666666668	1.8333333333333333	1.6666666666666667	1.1666666666666663	2.302585092994046	2.428723048295133	4.356839780342525
799	43	3 (autumn 2022)	m	21	0	1	1	0	3 (elective courses)	3 (combination)	4.5	1.6363636363636365	1.7777777777777777	1.4666666666666668	1.8333333333333333	1.6666666666666667	1.1666666666666663	2.70805020110221	1.7677551862301226	4.884108258500427
800	43	3 (autumn 2022)	m	21	1	0	1	0	3 (elective courses)	2 (lectures)	5	1.6363636363636365	1.7777777777777777	1.4666666666666668	1.8333333333333333	1.6666666666666667	1.1666666666666663	3.6635616461296463	0.9123159985494529	4.928860296382352
801	45	3 (autumn 2022)	f	22	1	0	1	0	2 (compulsory electives)	3 (combination)	NA	2.121212121212121	2.5	1.6666666666666667	2	2	2.666666666666667	3.6375861597263857	1.0282296086068372	5.756135711308108
802	45	3 (autumn 2022)	f	23	1	0	1	0	2 (compulsory electives)	3 (combination)	4.9	2.121212121212121	2.5	1.6666666666666667	2	2	2.666666666666667	3.7376696182833684	1.1180943252022215	5.583859761654184
803	45	3 (autumn 2022)	f	22	1	0	1	0	2 (compulsory electives)	1 (seminars)	4.8	2.121212121212121	2.5	1.6666666666666667	2	2	2.666666666666667	2.772588722239781	1.8611491056678557	4.596017314857157
804	45	3 (autumn 2022)	f	19	1	0	1	0	2 (compulsory electives)	3 (combination)	4.8	2.121212121212121	2.5	1.6666666666666667	2	2	2.666666666666667	3.5553480614894135	1.0552257758247778	5.458403794456696
805	45	3 (autumn 2022)	f	21	1	0	1	0	NA	1 (seminars)	4.9	2.121212121212121	2.5	1.6666666666666667	2	2	2.666666666666667	2.995732273553991	1.2674127577188063	5.131803539959596
806	45	3 (autumn 2022)	f	19	1	0	1	0	2 (compulsory electives)	3 (combination)	4.6	2.121212121212121	2.5	1.6666666666666667	2	2	2.666666666666667	3.044522437723423	1.929198796811256	4.4252235845315395
807	45	3 (autumn 2022)	f	20	1	0	1	0	2 (compulsory electives)	1 (seminars)	5	2.121212121212121	2.5	1.6666666666666667	2	2	2.666666666666667	3.58351893845611	1.1732160684951602	5.197633882810706
808	45	3 (autumn 2022)	f	21	1	0	1	0	2 (compulsory electives)	3 (combination)	5	2.121212121212121	2.5	1.6666666666666667	2	2	2.666666666666667	3.4339872044851463	0.8191087258227774	4.986949015777674
809	45	3 (autumn 2022)	f	19	1	0	1	0	2 (compulsory electives)	3 (combination)	4.3	2.121212121212121	2.5	1.6666666666666667	2	2	2.666666666666667	3.4657359027997265	1.0102141826016953	5.336443967049493
810	45	3 (autumn 2022)	f	20	1	0	1	0	2 (compulsory electives)	3 (combination)	4.8	2.121212121212121	2.5	1.6666666666666667	2	2	2.666666666666667	3.5553480614894135	1.2316666054621532	5.251699156003138
811	45	3 (autumn 2022)	f	20	1	0	1	0	2 (compulsory electives)	2 (lectures)	4	2.121212121212121	2.5	1.6666666666666667	2	2	2.666666666666667	3.4657359027997265	1.1889829060257338	5.491641706026459
812	49	3 (autumn 2022)	m	36	1	0	0	1	2 (compulsory electives)	2 (lectures)	4.9	2.1818181818181817	2.611111111111111	1.6666666666666667	2.583333333333333	1.9333333333333331	2	4.02535169073515	0.36183344002149026	5.526389210474825
813	49	3 (autumn 2022)	f	18	1	0	1	0	3 (elective courses)	3 (combination)	4.6	2.1818181818181817	2.611111111111111	1.6666666666666667	2.583333333333333	1.9333333333333331	2	3.4011973816621555	1.794460177358122	6.278876227502538
814	49	3 (autumn 2022)	f	38	1	0	0	1	1 (compulsory courses)	2 (lectures)	5	2.1818181818181817	2.611111111111111	1.6666666666666667	2.583333333333333	1.9333333333333331	2	3.258096538021482	1.4278954720980814	5.55819729239339
815	49	3 (autumn 2022)	f	22	1	0	1	0	2 (compulsory electives)	3 (combination)	4.9	2.1818181818181817	2.611111111111111	1.6666666666666667	2.583333333333333	1.9333333333333331	2	2.4849066497880004	1.3223446249697786	5.407174246239028
816	49	3 (autumn 2022)	f	26	0	1	0	1	3 (elective courses)	3 (combination)	5	2.1818181818181817	2.611111111111111	1.6666666666666667	2.583333333333333	1.9333333333333331	2	2.3978952727983707	2.5516271400674087	4.183516412349987
817	50	3 (autumn 2022)	f	21	1	0	1	0	3 (elective courses)	1 (seminars)	5	2.4545454545454546	2.888888888888889	1.9333333333333331	2.4166666666666665	2.533333333333333	2.3333333333333335	3.295836866004329	2.1291890144476633	5.674680047541817
818	50	3 (autumn 2022)	NA	26	1	0	1	1	1 (compulsory courses)	1 (seminars)	4.7	2.4545454545454546	2.888888888888889	1.9333333333333331	2.4166666666666665	2.533333333333333	2.3333333333333335	4.2626798770413155	0.24493598892323085	6.980866649974223
819	50	3 (autumn 2022)	f	20	1	0	1	0	1 (compulsory courses)	1 (seminars)	4.8	2.4545454545454546	2.888888888888889	1.9333333333333331	2.4166666666666665	2.533333333333333	2.3333333333333335	3.828641396489095	0.7847366702539085	6.632146097375635
820	50	3 (autumn 2022)	f	48	1	0	0	1	1 (compulsory courses)	1 (seminars)	4.7	2.4545454545454546	2.888888888888889	1.9333333333333331	2.4166666666666665	2.533333333333333	2.3333333333333335	4.852030263919617	0.103825345983715	7.272056473250491
821	50	3 (autumn 2022)	f	21	1	0	1	0	1 (compulsory courses)	1 (seminars)	5	2.4545454545454546	2.888888888888889	1.9333333333333331	2.4166666666666665	2.533333333333333	2.3333333333333335	4.07753744390572	0.47576181876062223	7.048526457035035
822	51	3 (autumn 2022)	f	22	1	0	1	0	3 (elective courses)	3 (combination)	5	2.363636363636364	3.1666666666666665	1.4	2.75	2.2	2	3.6888794541139363	1.094975028779549	6.4424047858673985
823	51	3 (autumn 2022)	m	20	1	0	1	0	3 (elective courses)	2 (lectures)	4.4	2.363636363636364	3.1666666666666665	1.4	2.75	2.2	2	3.1780538303479458	0.980130169580898	4.939018941845141
824	51	3 (autumn 2022)	m	21	1	0	1	0	3 (elective courses)	3 (combination)	4.9	2.363636363636364	3.1666666666666665	1.4	2.75	2.2	2	3.4965075614664802	0.9441234045586334	5.474810002329445
825	51	3 (autumn 2022)	f	20	1	0	1	0	3 (elective courses)	3 (combination)	4.7	2.363636363636364	3.1666666666666665	1.4	2.75	2.2	2	3.5263605246161616	1.191084701639509	6.365813821116885
826	51	3 (autumn 2022)	m	20	1	0	1	0	3 (elective courses)	3 (combination)	4.6	2.363636363636364	3.1666666666666665	1.4	2.75	2.2	2	3.713572066704308	0.9423060176132175	6.279401550297455
827	51	3 (autumn 2022)	f	22	1	0	1	0	3 (elective courses)	3 (combination)	4	2.363636363636364	3.1666666666666665	1.4	2.75	2.2	2	3.6888794541139363	0.9357354270097885	5.867497608001747
828	51	3 (autumn 2022)	f	19	1	0	1	0	2 (compulsory electives)	3 (combination)	4.9	2.363636363636364	3.1666666666666665	1.4	2.75	2.2	2	3.5263605246161616	1.0599545256112481	5.86999709034462
829	51	3 (autumn 2022)	f	19	1	0	1	0	3 (elective courses)	3 (combination)	4.9	2.363636363636364	3.1666666666666665	1.4	2.75	2.2	2	2.8903717578961645	1.380999459611774	5.631122742859912
830	51	3 (autumn 2022)	f	NA	0	1	1	0	3 (elective courses)	3 (combination)	5	2.363636363636364	3.1666666666666665	1.4	2.75	2.2	2	3.258096538021482	1.212531312053096	6.241727198359835
831	51	3 (autumn 2022)	f	20	1	0	1	0	3 (elective courses)	1 (seminars)	5	2.363636363636364	3.1666666666666665	1.4	2.75	2.2	2	2.995732273553991	1.3255373506305073	5.859976342878979
832	51	3 (autumn 2022)	f	21	0	1	1	0	3 (elective courses)	3 (combination)	4.4	2.363636363636364	3.1666666666666665	1.4	2.75	2.2	2	3.784189633918261	0.6640083837094164	6.554374091246514
833	51	3 (autumn 2022)	m	25	0	1	1	0	3 (elective courses)	3 (combination)	4.8	2.363636363636364	3.1666666666666665	1.4	2.75	2.2	2	3.1780538303479458	1.1183970487391244	5.849280924831623
834	51	3 (autumn 2022)	f	21	1	0	1	0	3 (elective courses)	3 (combination)	4.9	2.363636363636364	3.1666666666666665	1.4	2.75	2.2	2	4.48863636973214	0.04084704023729889	6.166497473428649
835	51	3 (autumn 2022)	m	25	0	1	1	0	3 (elective courses)	2 (lectures)	5	2.363636363636364	3.1666666666666665	1.4	2.75	2.2	2	3.713572066704308	0.712426183969019	6.290524759153347
836	51	3 (autumn 2022)	m	19	1	0	1	0	3 (elective courses)	3 (combination)	4.6	2.363636363636364	3.1666666666666665	1.4	2.75	2.2	2	3.367295829986474	0.8077705245413572	5.715965182280825
837	51	3 (autumn 2022)	f	19	1	0	1	0	3 (elective courses)	1 (seminars)	4.8	2.363636363636364	3.1666666666666665	1.4	2.75	2.2	2	3.044522437723423	1.3281924305446622	5.702645678513503
838	51	3 (autumn 2022)	m	20	1	0	1	0	3 (elective courses)	2 (lectures)	4.5	2.363636363636364	3.1666666666666665	1.4	2.75	2.2	2	3.6109179126442243	0.9575685403216243	6.282414671895953
839	51	3 (autumn 2022)	f	22	0	1	1	0	3 (elective courses)	3 (combination)	4.9	2.363636363636364	3.1666666666666665	1.4	2.75	2.2	2	3.828641396489095	0.8916512151722447	6.193640539197681
840	51	3 (autumn 2022)	f	24	0	1	1	0	3 (elective courses)	2 (lectures)	5	2.363636363636364	3.1666666666666665	1.4	2.75	2.2	2	3.1780538303479458	0.9531822095352042	6.217540872285316
841	51	3 (autumn 2022)	f	22	1	0	1	0	3 (elective courses)	1 (seminars)	4.9	2.363636363636364	3.1666666666666665	1.4	2.75	2.2	2	3.332204510175204	0.9477226209773226	5.502219847149365
842	51	3 (autumn 2022)	m	23	0	1	1	0	3 (elective courses)	3 (combination)	5	2.363636363636364	3.1666666666666665	1.4	2.75	2.2	2	3.5263605246161616	1.01504272781416	5.996783708585582
843	53	3 (autumn 2022)	m	21	1	0	1	0	1 (compulsory courses)	NA	2.1	1.606060606060606	2	1.1333333333333333	2	1.5333333333333332	1	2.833213344056216	1.3254665045663532	4.538733373006032
844	53	3 (autumn 2022)	f	19	1	0	1	0	1 (compulsory courses)	3 (combination)	5	1.606060606060606	2	1.1333333333333333	2	1.5333333333333332	1	3.1354942159291497	1.2947128692219059	5.24604893800228
845	53	3 (autumn 2022)	f	20	1	0	1	0	1 (compulsory courses)	2 (lectures)	3.8	1.606060606060606	2	1.1333333333333333	2	1.5333333333333332	1	3.4657359027997265	1.0672927801918757	5.615539396463909
846	53	3 (autumn 2022)	f	19	1	0	1	0	1 (compulsory courses)	2 (lectures)	4.7	1.606060606060606	2	1.1333333333333333	2	1.5333333333333332	1	3.9318256327243257	0.7370511622550704	5.742710541996619
847	53	3 (autumn 2022)	f	20	1	0	1	0	1 (compulsory courses)	2 (lectures)	4.1	1.606060606060606	2	1.1333333333333333	2	1.5333333333333332	1	4.330733340286331	0.16425655852488952	5.953956499838189
848	53	3 (autumn 2022)	f	20	1	0	1	0	2 (compulsory electives)	2 (lectures)	4.6	1.606060606060606	2	1.1333333333333333	2	1.5333333333333332	1	3.4339872044851463	1.1749613740509022	5.243600374601914
849	53	3 (autumn 2022)	f	19	1	0	1	0	1 (compulsory courses)	2 (lectures)	4.9	1.606060606060606	2	1.1333333333333333	2	1.5333333333333332	1	2.5649493574615367	1.525471930238503	4.581785149519884
850	53	3 (autumn 2022)	f	19	1	0	1	0	1 (compulsory courses)	2 (lectures)	4.3	1.606060606060606	2	1.1333333333333333	2	1.5333333333333332	1	2.772588722239781	1.3583926498747492	5.273164615921553
851	53	3 (autumn 2022)	f	19	1	0	1	0	1 (compulsory courses)	2 (lectures)	3.7	1.606060606060606	2	1.1333333333333333	2	1.5333333333333332	1	3.5263605246161616	0.999954511783286	4.975876982715513
852	53	3 (autumn 2022)	f	19	1	0	1	0	1 (compulsory courses)	3 (combination)	4.4	1.606060606060606	2	1.1333333333333333	2	1.5333333333333332	1	3.295836866004329	1.3685287998779885	5.255830597158097
853	54	3 (autumn 2022)	o	21	1	0	1	0	2 (compulsory electives)	2 (lectures)	3	1.2424242424242424	1.6111111111111112	0.8	0.8333333333333334	1.6	1.1666666666666663	3.091042453358316	1.145213644176734	4.869123976651424
854	54	3 (autumn 2022)	m	19	1	0	1	0	1 (compulsory courses)	2 (lectures)	4.2	1.2424242424242424	1.6111111111111112	0.8	0.8333333333333334	1.6	1.1666666666666663	3.091042453358316	0.8853805214524427	4.627281986856872
855	54	3 (autumn 2022)	f	19	1	0	1	0	2 (compulsory electives)	2 (lectures)	4.1	1.2424242424242424	1.6111111111111112	0.8	0.8333333333333334	1.6	1.1666666666666663	3.1780538303479458	1.4295389649872103	4.561401787592952
856	54	3 (autumn 2022)	f	24	1	0	1	0	1 (compulsory courses)	2 (lectures)	2.9	1.2424242424242424	1.6111111111111112	0.8	0.8333333333333334	1.6	1.1666666666666663	2.6390573296152584	1.3670086354631623	4.490326541555094
857	54	3 (autumn 2022)	f	20	1	0	1	0	2 (compulsory electives)	2 (lectures)	3.7	1.2424242424242424	1.6111111111111112	0.8	0.8333333333333334	1.6	1.1666666666666663	2.772588722239781	1.4460577104388372	3.898423706340077
858	54	3 (autumn 2022)	f	19	1	0	1	0	1 (compulsory courses)	2 (lectures)	4.8	1.2424242424242424	1.6111111111111112	0.8	0.8333333333333334	1.6	1.1666666666666663	2.5649493574615367	1.5325469936898726	5.155688703603946
859	54	3 (autumn 2022)	f	20	1	0	1	0	1 (compulsory courses)	2 (lectures)	4.4	1.2424242424242424	1.6111111111111112	0.8	0.8333333333333334	1.6	1.1666666666666663	2.8903717578961645	1.3233126066694627	5.2917861341590955
860	54	3 (autumn 2022)	f	20	1	0	1	0	1 (compulsory courses)	2 (lectures)	3.8	1.2424242424242424	1.6111111111111112	0.8	0.8333333333333334	1.6	1.1666666666666663	3.1780538303479458	1.0144349177611847	5.106260657090709
861	54	3 (autumn 2022)	m	19	1	0	1	0	2 (compulsory electives)	2 (lectures)	4.6	1.2424242424242424	1.6111111111111112	0.8	0.8333333333333334	1.6	1.1666666666666663	3.367295829986474	0.9443030112873853	5.312111732384981
862	54	3 (autumn 2022)	f	22	1	0	1	0	1 (compulsory courses)	2 (lectures)	4.9	1.2424242424242424	1.6111111111111112	0.8	0.8333333333333334	1.6	1.1666666666666663	2.995732273553991	1.3430257568095092	5.022204475919027
863	54	3 (autumn 2022)	f	19	1	0	1	0	2 (compulsory electives)	2 (lectures)	3.6	1.2424242424242424	1.6111111111111112	0.8	0.8333333333333334	1.6	1.1666666666666663	2.3978952727983707	1.5015806408617693	4.91855064519248
864	54	3 (autumn 2022)	f	19	1	0	1	0	2 (compulsory electives)	2 (lectures)	3	1.2424242424242424	1.6111111111111112	0.8	0.8333333333333334	1.6	1.1666666666666663	3.332204510175204	1.2152265294019677	5.728124626662768
865	54	3 (autumn 2022)	f	20	1	0	1	0	2 (compulsory electives)	2 (lectures)	4.2	1.2424242424242424	1.6111111111111112	0.8	0.8333333333333334	1.6	1.1666666666666663	3.6375861597263857	1.002609837334154	5.0677792949698635
866	54	3 (autumn 2022)	f	21	1	0	1	0	1 (compulsory courses)	2 (lectures)	4.6	1.2424242424242424	1.6111111111111112	0.8	0.8333333333333334	1.6	1.1666666666666663	2.995732273553991	0.7679400861658371	4.796792329558831
867	54	3 (autumn 2022)	f	20	1	0	1	0	1 (compulsory courses)	1 (seminars)	3.7	1.2424242424242424	1.6111111111111112	0.8	0.8333333333333334	1.6	1.1666666666666663	2.6390573296152584	1.641932856349731	5.0605621675869
868	54	3 (autumn 2022)	f	19	1	0	1	0	1 (compulsory courses)	2 (lectures)	4.4	1.2424242424242424	1.6111111111111112	0.8	0.8333333333333334	1.6	1.1666666666666663	3.4011973816621555	0.8119839133749782	5.533249119636034
869	54	3 (autumn 2022)	m	20	1	0	1	0	2 (compulsory electives)	2 (lectures)	4.5	1.2424242424242424	1.6111111111111112	0.8	0.8333333333333334	1.6	1.1666666666666663	3.258096538021482	1.2130757803985766	5.225117663754105
870	55	3 (autumn 2022)	m	21	1	0	1	0	1 (compulsory courses)	2 (lectures)	4.1	1.4848484848484849	1.6111111111111112	1.3333333333333333	1.5833333333333333	1.4666666666666668	1.3333333333333333	1.0986122886681098	3.6143850713786247	3.548155590907909
871	55	3 (autumn 2022)	f	19	1	0	1	0	1 (compulsory courses)	2 (lectures)	3.4	1.4848484848484849	1.6111111111111112	1.3333333333333333	1.5833333333333333	1.4666666666666668	1.3333333333333333	2.3978952727983707	2.5866759403834356	4.676936984357768
872	55	3 (autumn 2022)	f	19	1	0	1	0	1 (compulsory courses)	2 (lectures)	2.9	1.4848484848484849	1.6111111111111112	1.3333333333333333	1.5833333333333333	1.4666666666666668	1.3333333333333333	2.302585092994046	2.1498253342511497	5.395270886515629
873	55	3 (autumn 2022)	f	19	1	0	1	0	1 (compulsory courses)	2 (lectures)	3.9	1.4848484848484849	1.6111111111111112	1.3333333333333333	1.5833333333333333	1.4666666666666668	1.3333333333333333	2.1972245773362196	2.268918536303533	5.688186258266249
874	55	3 (autumn 2022)	f	19	1	0	1	0	1 (compulsory courses)	2 (lectures)	3.9	1.4848484848484849	1.6111111111111112	1.3333333333333333	1.5833333333333333	1.4666666666666668	1.3333333333333333	2.8903717578961645	1.5900967525462981	5.088270153858819
875	56	3 (autumn 2022)	o	19	1	0	1	0	1 (compulsory courses)	3 (combination)	4.5	1.4848484848484849	2	0.8666666666666667	1.75	1.3333333333333333	1.3333333333333337	1.0986122886681098	3.438358875835107	2.866477437696729
876	56	3 (autumn 2022)	o	21	1	0	1	0	1 (compulsory courses)	3 (combination)	3.8	1.4848484848484849	2	0.8666666666666667	1.75	1.3333333333333333	1.3333333333333337	1.0986122886681098	2.657827022943891	4.595648810739359
877	56	3 (autumn 2022)	f	19	1	0	1	0	1 (compulsory courses)	1 (seminars)	5	1.4848484848484849	2	0.8666666666666667	1.75	1.3333333333333333	1.3333333333333337	2.70805020110221	1.7223624519393972	4.959871755532301
878	56	3 (autumn 2022)	f	21	1	0	1	0	NA	3 (combination)	5	1.4848484848484849	2	0.8666666666666667	1.75	1.3333333333333333	1.3333333333333337	1.9459101490553132	2.2547646991314507	4.945969780768533
879	56	3 (autumn 2022)	f	20	1	0	1	0	1 (compulsory courses)	2 (lectures)	3.5	1.4848484848484849	2	0.8666666666666667	1.75	1.3333333333333333	1.3333333333333337	1.791759469228055	2.2445730076549806	4.541279483644441
880	56	3 (autumn 2022)	f	21	1	0	1	0	1 (compulsory courses)	3 (combination)	4.3	1.4848484848484849	2	0.8666666666666667	1.75	1.3333333333333333	1.3333333333333337	0.6931471805599453	NA	2.9164184668342656
881	56	3 (autumn 2022)	f	20	1	0	1	0	1 (compulsory courses)	2 (lectures)	3.3	1.4848484848484849	2	0.8666666666666667	1.75	1.3333333333333333	1.3333333333333337	2.4849066497880004	1.6028344785218986	5.249699087605493
882	56	3 (autumn 2022)	f	20	1	0	1	0	1 (compulsory courses)	1 (seminars)	4.7	1.4848484848484849	2	0.8666666666666667	1.75	1.3333333333333333	1.3333333333333337	1.9459101490553132	2.941698853195482	3.698924982263573
